# Supplementary material for: Pontiella desulfatans gen. nov., sp. nov., and Pontiella sulfatireligans sp. nov., Two Marine Anaerobes of the Pontiellaceae fam. nov. Producing Sulfated Glycosaminoglycan-like Exopolymers
Source: Microorganisms. 2020 Jun 18;8(6):920. doi: 10.3390/microorganisms8060920 (PMC7356697; doi:10.3390/microorganisms8060920)
Supplement: Supplementary file 1 [file microorganisms-08-00920-s001.zip]

Archive with 10 entries (10 files):
- Figure S1 - salinity growth curve figures.pdf
- Figure S2 - strain F1 circular genome figure.pdf
- File S1 - FTIR and SEM-EDX.docx
- Table S1 - annotations.xlsx
- Table S2 - substrates pathways and transporters.xlsx
- Table S3 - CAZymes.xlsx
- Table S4 - Glycosaminoglycan sulfotransferases.docx
- Table S5 - AAI matrix.xlsx
- Table S6 - cfas and ipls.xlsx
- Table S7 - PGly detection.docx
