# Supplementary material for: Pontiella desulfatans gen. nov., sp. nov., and Pontiella sulfatireligans sp. nov., Two Marine Anaerobes of the Pontiellaceae fam. nov. Producing Sulfated Glycosaminoglycan-like Exopolymers
Source: Microorganisms. 2020 Jun 18;8(6):920. doi: 10.3390/microorganisms8060920 (PMC7356697; doi:10.3390/microorganisms8060920)
Supplement: Supplementary file 1 [file microorganisms-08-00920-s001.zip › Table S1 - annotations.xlsx]

## Sheet: selected annotations
	locus tag	gene	prokka annotation	note
	PDESU_04467	nifD	Nitrogenase molybdenum-iron protein alpha chain
	PDESU_04470	nifH	Nitrogenase iron protein 1
	PDESU_04466	nifK	Nitrogenase molybdenum-iron protein beta chain
	SCARR_04498	nifD	Nitrogenase molybdenum-iron protein alpha chain
	SCARR_04501	nifH	Nitrogenase iron protein 1
	SCARR_04497	nifK	Nitrogenase molybdenum-iron protein beta chain
	SCARR_04141	ectA	L-2,4-diaminobutyric acid acetyltransferase
	SCARR_04142	ectB	Diaminobutyrate--2-oxoglutarate transaminase
	SCARR_04143	ectC	L-ectoine synthase
	SCARR_00070	ectD	ectoine dioxygenase
	SCARR_00289	cysD	Sulfate adenylyltransferase subunit 2
	SCARR_00290	cysNC	Bifunctional enzyme CysN/CysC
	SCARR_01762	cysH	Thioredoxin-dependent 5'-adenylylsulfate reductase
	SCARR_03026	cysK	O-acetylserine sulfhydrylase
	SCARR_04971	cysK	Cysteine synthase
	SCARR_01880	sulP	Sulfate permease
	PDESU_00673	cysNC	Bifunctional enzyme CysN/CysC
	PDESU_00674	cysD	Sulfate adenylyltransferase subunit 2
	PDESU_00675	cysH	Thioredoxin-dependent 5'-adenylylsulfate reductase
	PDESU_04763	cysI	Sulfite reductase [NADPH] hemoprotein beta-component
	PDESU_04764	cysJ	Sulfite reductase [NADPH] flavoprotein alpha-component
	PDESU_06409	cysK	Cysteine synthase
	PDESU_00483	cysK	O-acetylserine sulfhydrylase
	PDESU_05904	sulP	Sulfate permease
	SCARR_03447	katG	Catalase-peroxidase
	PDESU_06415	katG	Catalase-peroxidase
	PDESU_00122	crtB	15-cis-phytoene synthase
	PDESU_00121	carA2	zeta-carotene-forming phytoene desaturase
	PDESU_00125	carA2	zeta-carotene-forming phytoene desaturase
	PDESU_00124		Carotenoid biosynthesis protein
	PDESU_00126	crtQ	4,4'-diaponeurosporenoate glycosyltransferase
	PDESU_03126	crtD	Hydroxyneurosporene desaturase
	PDESU_00591	fabF	3-oxoacyl-[acyl-carrier-protein] synthase 2	Aryl polyene ketosynthase 2
	PDESU_00604	fabF	3-oxoacyl-[acyl-carrier-protein] synthase 2	Aryl polyene ketosynthase 2
	PDESU_00605	fabF	3-oxoacyl-[acyl-carrier-protein] synthase 2	Aryl polyene ketosynthase 2
	PDESU_03125	fabB	3-oxoacyl-[acyl-carrier-protein] synthase 1	Aryl polyene ketosynthase 1
	PDESU_03127	fabG	3-oxoacyl-[acyl-carrier-protein] reductase FabG	potentially involved in aryl polyene synthesis
	PDESU_03386	pksJ	Polyketide synthase PksJ	potential non-ribosomal peptide synthetase gene cluster
	PDESU_03387	lgrB	Linear gramicidin synthase subunit B	potential non-ribosomal peptide synthetase gene cluster
	PDESU_03388	grsB	Gramicidin S synthase 2	potential non-ribosomal peptide synthetase gene cluster
	SCARR_05177	nrfA	Cytochrome c-552
	SCARR_05178	nrfH	Cytochrome c-type protein NrfH
	PDESU_03153	nrfA	Cytochrome c-552
	PDESU_03154	nrfH	Cytochrome c-type protein NrfH
	PDESU_00993		Cytochrome c7 c	periplasmic
	PDESU_02714		Beta-barrel assembly-enhancing protease	Cytochrome c552 and c552/c554 domains, periplasmic
	PDESU_05882		Cytochrome c7 c	extracellular
	PDESU_06498		Cytochrome c3	periplasmic membrane-bound
	SCARR_05399		hypothetical protein	Cytochrome c552 and c552/c554 domains
	SCARR_00828		hypothetical protein	Cytochrome c3 domain, periplasmic membrane-bound
	SCARR_01365		hypothetical protein	Cytochrome c552/c554 domain, extracellular
	SCARR_02091		hypothetical protein	Planctomycete cytochrome C domain
	PDESU_05445	sdhB	Succinate dehydrogenase iron-sulfur subunit
	PDESU_05446	sdhA	succinate dehydrogenase or fumarate reductase, flavoprotein subunit
	PDESU_05447	sdhC	succinate dehydrogenase (or fumarate reductase) cytochrome b subunit
	SCARR_03686	sdhB	Succinate dehydrogenase iron-sulfur subunit
	SCARR_03687	sdhA	succinate dehydrogenase or fumarate reductase, flavoprotein subunit
	SCARR_03688	sdhC	succinate dehydrogenase (or fumarate reductase) cytochrome b subunit
	SCARR_03221	cydB	Cytochrome bd-I ubiquinol oxidase subunit 2
	SCARR_03222	cydA	Cytochrome bd-I ubiquinol oxidase subunit 1
	SCARR_01358	ccoO	hypothetical protein	Cytochrome C oxidase, mono-heme subunit/FixO domain
	SCARR_01359	ccoN	Cytochrome c oxidase subunit 1 , bacteroid	Cytochrome C and Quinol oxidase polypeptide I
	SCARR_01360	ccoP	hypothetical protein	One cytochrome c domain and two cytochrome C oxidase, cbb3-type, subunit III domains
	PDESU_04130	cydA	Cytochrome bd-I ubiquinol oxidase subunit 1
	PDESU_04131	cydB	Cytochrome bd-I ubiquinol oxidase subunit 2
	PDESU_00656	ccoP	Cytochrome C oxidase, cbb3-type, subunit III
	PDESU_00657	ccoN	Cbb3-type cytochrome c oxidase subunit CcoN1
	PDESU_00658	ccoO	Cytochrome C oxidase, mono-heme subunit/FixO
	SCARR_03735	dhbF	Dimodular nonribosomal peptide synthase	potential non-ribosomal peptide synthetase gene cluster
	SCARR_02189	glgA	Glycogen synthase
	SCARR_01892	glgA	Glycogen synthase
	SCARR_01893	glgB	1,4-alpha-glucan branching enzyme GlgB
	SCARR_05429	glgP	Maltodextrin phosphorylase	matches TIGR02093 profile for glycogen/starch/alpha-glucan phosphorylases
	SCARR_05307	glgC	Glucose-1-phosphate adenylyltransferase
	PDESU_01292	glgA	Glycogen synthase 1
	PDESU_03579	glgB	1,4-alpha-glucan branching enzyme GlgB
	PDESU_03581	glgA	Glycogen synthase
	PDESU_03582	glgX	Alpha-1,4-glucan:maltose-1-phosphate maltosyltransferase 2	Glycogen debranching enzyme C-terminal and N-terminal domains
	PDESU_05867	glgB	1,4-alpha-glucan branching enzyme GlgB
	PDESU_01419	glgP	Maltodextrin phosphorylase	matches TIGR02093 profile for glycogen/starch/alpha-glucan phosphorylases
	SCARR_02961	glgX	Alpha-1,4-glucan:maltose-1-phosphate maltosyltransferase 2	Glycogen debranching enzyme C-terminal and N-terminal domains
	PDESU_01813	ppk1	Polyphosphate kinase
	PDESU_01814	ppx	Exopolyphosphatase
	PDESU_01027	ppk2	Polyphosphate kinase 2 (PPK2)
	SCARR_00480	ppx	Exopolyphosphatase
	SCARR_00481	ppk	Polyphosphate kinase
	SCARR_00948	ppk2	hypothetical protein	Polyphosphate kinase 2 (PPK2) domain
	SCARR_02422	ppk2	hypothetical protein	Polyphosphate kinase 2 (PPK2) domain
	PDESU_02421	assT	Arylsulfotransferase (ASST)
	PDESU_03809	assT	Arylsulfotransferase (ASST)
	PDESU_03810	assT	Arylsulfotransferase (ASST)
	SCARR_03071		hypothetical protein	protein/carbohydrate sulfotransferase domain (PF13469)
	SCARR_03099		hypothetical protein	protein/carbohydrate sulfotransferase domain (PF13469)
	SCARR_03306		hypothetical protein	protein/carbohydrate sulfotransferase domain (PF13469)
	SCARR_03308	assT	hypothetical protein	Arylsulfotransferase (ASST) domain
	SCARR_05508	assT	hypothetical protein	Arylsulfotransferase (ASST) domain
	SCARR_05509	assT	hypothetical protein	Arylsulfotransferase (ASST) domain

## Sheet: CAZymes
	locus tag	gene	prokka annotation	dbCAN2 domains (AA position)
	PDESU_00005		Bacterial alpha-L-rhamnosidase 6 hairpin glycosidase domain protein	CBM67(22-191)+GH78(217-718)
	PDESU_00025		alpha-L-rhamnosidase	GH106(5-692)
	PDESU_00029		Bacterial alpha-L-rhamnosidase 6 hairpin glycosidase domain protein	GH78(33-547)
	PDESU_00037		Bacterial alpha-L-rhamnosidase 6 hairpin glycosidase domain protein	CBM67(29-188)+GH78(247-704)
	PDESU_00039		hypothetical protein	GH95(25-737)
	PDESU_00040		Carbohydrate esterase, sialic acid-specific acetylesterase	CE6(48-143)
	PDESU_00046		hypothetical protein	GH95(36-780)
	PDESU_00126	crtQ	4,4'-diaponeurosporenoate glycosyltransferase	GT2_Glycos_transf_2(38-168)
	PDESU_00154	yaaH	Spore germination protein YaaH	GH18(102-308)
	PDESU_00243	mgtA	GDP-mannose-dependent alpha-mannosyltransferase	GT4(207-350)
	PDESU_00253		NPCBM/NEW2 domain protein	CBM51(440-574)
	PDESU_00254		O-Glycosyl hydrolase family 30	GH30_4(20-515)
	PDESU_00258		hypothetical protein	GH95(51-781)
	PDESU_00267		hypothetical protein	GH95(131-727)
	PDESU_00274	xynZ_1	Endo-1,4-beta-xylanase Z	CBM6(894-1025)+CBM62(1441-1569)
	PDESU_00280		hypothetical protein	GH95(45-771)
	PDESU_00282	xynB_1	Beta-xylosidase	GH39(17-484)
	PDESU_00288	xynA_1	Endo-1,4-beta-xylanase A	CBM6(768-906)+CBM6(921-1048)
	PDESU_00289	xynD_1	Arabinoxylan arabinofuranohydrolase	CBM6(544-661)+CBM6(1140-1272)
	PDESU_00297	axe1-6A_1	Carbohydrate acetyl esterase/feruloyl esterase	CE6(568-660)
	PDESU_00298		Alpha-L-fucosidase	GH29(40-341)
	PDESU_00300		Right handed beta helix region	GH141(31-579)
	PDESU_00301		Carbohydrate binding module (family 6)	GH136(30-492)+CBM32(823-924)
	PDESU_00306		Right handed beta helix region	GH136(49-510)
	PDESU_00307	bglB_1	Thermostable beta-glucosidase B	GH3(129-351)
	PDESU_00309		hypothetical protein	GH50(114-445)
	PDESU_00310	axe1-6A_2	Carbohydrate acetyl esterase/feruloyl esterase	CE6(81-177)
	PDESU_00316	axeA1_1	Acetylxylan esterase	CE10(29-253)
	PDESU_00322	dap4_1	Dipeptidyl aminopeptidase 4	CE10(36-294)
	PDESU_00327	xynZ_2	Endo-1,4-beta-xylanase Z	CBM6(767-893)
	PDESU_00331		Right handed beta helix region	GH141(22-535)
	PDESU_00333		hypothetical protein	GH95(3-758)
	PDESU_00449		Alpha-L-fucosidase	GH29(17-387)
	PDESU_00451		Beta-porphyranase A	GH86(27-611)
	PDESU_00474	rsgI6	Anti-sigma-I factor RsgI6	GH10(252-534)
	PDESU_00476	xynA_2	Endo-1,4-beta-xylanase A	GH10(96-404)
	PDESU_00506	lacZ_1	Beta-galactosidase	GH2(21-687)
	PDESU_00509		hypothetical protein	GH50(77-313)+GH50(323-667)
	PDESU_00518		hypothetical protein	GH51(252-607)
	PDESU_00519		Beta-galactosidase BoGH2A	GH2(19-560)
	PDESU_00524		Glycosyl hydrolases family 43	GH43_24(46-353)
	PDESU_00538	lacZ_2	Beta-galactosidase	GH2(22-741)
	PDESU_00539	lacZ_3	Beta-galactosidase	GH2(22-705)
	PDESU_00540		Bacterial alpha-L-rhamnosidase 6 hairpin glycosidase domain protein	CBM67(6-165)+GH78(220-718)
	PDESU_00541	glcA	Glucan endo-1,3-beta-glucosidase A1	GH16(527-777)
	PDESU_00542	lacZ_4	Beta-galactosidase	GH2(32-602)
	PDESU_00547		Right handed beta helix region	GH136(21-509)
	PDESU_00549	nlhH_1	Carboxylesterase NlhH	CE10(39-254)
	PDESU_00550		Right handed beta helix region	GH136(197-709)
	PDESU_00552		hypothetical protein	GH50(108-706)
	PDESU_00557	betC_11	Choline-sulfatase	GH50(964-1604)
	PDESU_00601	ppm1_1	Polyprenol monophosphomannose synthase	GT2_Glycos_transf_2(2-133)
	PDESU_00692	mshA_1	D-inositol 3-phosphate glycosyltransferase	GT4(181-340)
	PDESU_00696	epsE_1	Putative glycosyltransferase EpsE	GT2_Glycos_transf_2(6-169)
	PDESU_00702	bshA	N-acetyl-alpha-D-glucosaminyl L-malate synthase	GT4(218-356)
	PDESU_00706	pimA	Phosphatidyl-myo-inositol mannosyltransferase	GT4(212-359)
	PDESU_00720		Glycogen synthase	GT4(191-344)
	PDESU_00724	tagA_1	N-acetylglucosaminyldiphosphoundecaprenol N-acetyl-beta-D-mannosaminyltransferase	GT26(60-228)
	PDESU_00767		hypothetical protein	GH95(93-703)
	PDESU_00775		Acetyl xylan esterase (AXE1)	CE7(54-213)
	PDESU_00779		Alpha-L-fucosidase	GH29(24-392)
	PDESU_00780		Alpha-L-fucosidase	GH29(156-500)
	PDESU_00782	nlhH_2	Carboxylesterase NlhH	CE10(104-374)
	PDESU_00787		Acetyl xylan esterase (AXE1)	CE7(81-237)
	PDESU_00789		Alpha-L-fucosidase	GH29(29-354)
	PDESU_00821	gtf1_2	Glycosyltransferase Gtf1	GT4(163-298)
	PDESU_00824		Dolichyl-phosphate-mannose-protein mannosyltransferase	GT83(10-377)
	PDESU_00825	ppm1_2	Polyprenol monophosphomannose synthase	GT2_Glycos_transf_2(4-128)
	PDESU_00832	mshA_3	D-inositol 3-phosphate glycosyltransferase	GT4(209-330)
	PDESU_00834	pimB_1	GDP-mannose-dependent alpha-(1-6)-phosphatidylinositol monomannoside mannosyltransferase	GT4(212-370)
	PDESU_00878		Alpha-L-fucosidase	GH29(30-362)
	PDESU_00879		Passenger-associated-transport-repeat protein	GH141(653-1161)
	PDESU_00880		Passenger-associated-transport-repeat protein	GH141(649-1148)
	PDESU_00895		Alpha-L-fucosidase	GH29(212-547)
	PDESU_00898		hypothetical protein	GH95(3-457)
	PDESU_00906		Glycosyl hydrolase family 109 protein 1	GH109(46-170)
	PDESU_00911		Right handed beta helix region	GH141(48-585)
	PDESU_00914		Glycosyl hydrolases family 43	GH117(173-322)
	PDESU_00921	agaA_1	Alpha-galactosidase A	GH27(113-346)
	PDESU_00923	atsA_41	Arylsulfatase	GH117(44-192)
	PDESU_00924		Glycosyl hydrolases family 43	GH117(45-196)
	PDESU_00927		Alpha-L-fucosidase	GH29(28-356)
	PDESU_00930	ebgA_1	Evolved beta-galactosidase subunit alpha	GH2
	PDESU_00931		Beta-galactosidase BoGH2A	GH2(16-608)+CBM32(671-774)
	PDESU_00932		Glycosyl hydrolases family 43	GH117(102-221)+GH117(193-343)
	PDESU_00933		Alpha-L-fucosidase	GH29(15-417)
	PDESU_00979	sacC_1	Levanase	CBM38(29-151)
	PDESU_00980		hypothetical protein	CBM38(38-163)
	PDESU_00981	sacC_2	Levanase	GH32(38-337)
	PDESU_01026	ppm1_3	Polyprenol monophosphomannose synthase	GT2_Glycos_transf_2(14-135)
	PDESU_01055	nlhH_3	Carboxylesterase NlhH	CE10(18-229)
	PDESU_01056		hypothetical protein	GH107(145-320)
	PDESU_01058		Alpha-L-fucosidase	GH29(47-372)
	PDESU_01069		BNR repeat-containing family member	GH145(39-343)
	PDESU_01076		BNR repeat-containing family member	GH145(53-365)
	PDESU_01077	yteR_1	Unsaturated rhamnogalacturonyl hydrolase YteR	GH105(54-363)
	PDESU_01078		Beta-glucosidase BoGH3B	GH3(113-343)
	PDESU_01080		BNR repeat-containing family member	GH145(51-357)
	PDESU_01083	yteR_2	Unsaturated rhamnogalacturonyl hydrolase YteR	GH105(66-378)
	PDESU_01086		alpha-L-rhamnosidase	GH106(214-779)
	PDESU_01087		Bacterial alpha-L-rhamnosidase 6 hairpin glycosidase domain protein	CBM67(31-219)+GH78(343-726)
	PDESU_01088		Bacterial alpha-L-rhamnosidase 6 hairpin glycosidase domain protein	CBM67(29-230)+GH78(348-730)
	PDESU_01090	yteR_3	Unsaturated rhamnogalacturonyl hydrolase YteR	GH105(49-363)
	PDESU_01092		Beta-glucosidase BoGH3B	GH3(112-336)
	PDESU_01096		hypothetical protein	GH51(88-420)
	PDESU_01097	xynB_2	Beta-xylosidase	GH39(50-368)
	PDESU_01098		hypothetical protein	GH51(64-451)
	PDESU_01100		Bacterial alpha-L-rhamnosidase 6 hairpin glycosidase domain protein	CBM67(219-390)+GH78(413-928)
	PDESU_01101		Beta-galactosidase BoGH2A	GH2(17-571)+CBM35(886-1009)
	PDESU_01102		Bacterial alpha-L-rhamnosidase 6 hairpin glycosidase domain protein	GH78(38-557)
	PDESU_01105		hypothetical protein	CBM67(135-311)
	PDESU_01108		hypothetical protein	CBM32(246-349)
	PDESU_01109		Bacterial alpha-L-rhamnosidase 6 hairpin glycosidase domain protein	GH78(375-902)
	PDESU_01110		alpha-L-rhamnosidase	GH106(347-903)
	PDESU_01134		Prolyl oligopeptidase family protein	CE1(32-215)
	PDESU_01136	sacC_3	Levanase	GH32(65-367)
	PDESU_01151	phaZ	Poly(3-hydroxyoctanoate) depolymerase	CE1(35-221)
	PDESU_01157		1,2-beta-oligoglucan phosphorylase	GH94(570-1083)
	PDESU_01159	bglA_1	Beta-glucosidase A	GH1(2-435)
	PDESU_01225		Bacterial alpha-L-rhamnosidase 6 hairpin glycosidase domain protein	GH78
	PDESU_01226		alpha-L-rhamnosidase	GH106(15-596)
	PDESU_01227	atsA_55	Arylsulfatase	CBM32(562-673)
	PDESU_01230		alpha-L-rhamnosidase	GH106(214-758)
	PDESU_01231		Bacterial alpha-L-rhamnosidase 6 hairpin glycosidase domain protein	CBM67(257-419)+GH78(447-946)
	PDESU_01232		Non-reducing end alpha-L-arabinofuranosidase BoGH43B	GH43_10(38-332)
	PDESU_01234		alpha-L-rhamnosidase	GH106(216-781)
	PDESU_01236	lacZ_5	Beta-galactosidase	GH2(19-653)
	PDESU_01276	epsE_2	Putative glycosyltransferase EpsE	GT2_Glycos_transf_2(47-209)
	PDESU_01281	gpgS	Glucosyl-3-phosphoglycerate synthase	GT81(10-313)
	PDESU_01284	gtfA	Sucrose phosphorylase	GH13_18(90-431)
	PDESU_01292	glgA1	Glycogen synthase 1	GT5(1-454)
	PDESU_01309		Glycosyl hydrolases family 43	GH117(67-175)+GH117(153-303)
	PDESU_01311	hypBA1_1	Non-reducing end beta-L-arabinofuranosidase	GH127(44-577)
	PDESU_01323	bga	Beta-galactosidase	GH35(51-369)
	PDESU_01324	agaSK	Bifunctional alpha-galactosidase/sucrose kinase AgaSK	GH36(28-712)
	PDESU_01325	cgkA	Kappa-carrageenase	GH16(8-235)
	PDESU_01330		Beta-galactosidase BoGH2A	GH2(2-585)
	PDESU_01331		hypothetical protein	GH50(72-695)
	PDESU_01333		Beta-porphyranase A	GH86(21-612)
	PDESU_01338		Glycosyl hydrolases family 43	GH117(53-182)+GH117(176-281)
	PDESU_01339	agaD	Beta-agarase D	GH16(45-354)
	PDESU_01345		Beta-porphyranase A	GH86(20-626)
	PDESU_01346		Right handed beta helix region	GH141(32-274)
	PDESU_01349		Glycosyl hydrolases family 43	GH117(91-245)
	PDESU_01350		Beta-galactosidase BoGH2A	GH2(26-666)
	PDESU_01370	lacZ_6	Beta-galactosidase	GH2(393-1137)
	PDESU_01378		Carbohydrate binding module (family 6)	CBM6(256-391)+CBM6(411-547)+CBM6(717-856)
	PDESU_01388	mngB_1	Mannosylglycerate hydrolase	GH38(6-309)
	PDESU_01419	malP	Maltodextrin phosphorylase	GT35(97-811)
	PDESU_01428	nlhH_4	Carboxylesterase NlhH	CE10(22-254)
	PDESU_01429	rfaQ	Lipopolysaccharide core heptosyltransferase RfaQ	GT9(78-299)
	PDESU_01500		Alpha-L-fucosidase	GH29(12-381)
	PDESU_01536		Right handed beta helix region	GH141(29-594)
	PDESU_01537		Right handed beta helix region	GH141(25-381)
	PDESU_01539		Alpha-L-fucosidase	GH29(21-382)
	PDESU_01542		hypothetical protein	GH141(21-296)
	PDESU_01545		Bacterial alpha-L-rhamnosidase 6 hairpin glycosidase domain protein	GH78(252-679)
	PDESU_01546		BNR repeat-containing family member	GH145(51-332)
	PDESU_01554		Right handed beta helix region	GH110(28-560)
	PDESU_01555		Right handed beta helix region	GH110(30-563)
	PDESU_01558		Right handed beta helix region	GH110(25-314)
	PDESU_01561		Bacterial alpha-L-rhamnosidase 6 hairpin glycosidase domain protein	CBM67(64-234)+GH78(286-737)
	PDESU_01569	pehX_1	Exo-poly-alpha-D-galacturonosidase	GH28(65-423)
	PDESU_01571	xsa_1	Xylosidase/arabinosidase	GH43_2(35-295)
	PDESU_01583		Beta-1,4-mannooligosaccharide phosphorylase	GH130(10-313)
	PDESU_01584		hypothetical protein	GH147(211-554)
	PDESU_01586		hypothetical protein	GH147(26-555)
	PDESU_01604		Alpha-L-fucosidase	GH29(24-391)
	PDESU_01625	cbpA_1	Cellobiose phosphorylase	GH94(1172-1902)
	PDESU_01626		Putative glucoamylase	GH144(106-507)
	PDESU_01634		Cellulase (glycosyl hydrolase family 5)	GH5_13(122-397)
	PDESU_01638	betC_23	Choline-sulfatase	GH43_33(470-744)
	PDESU_01644	ebgA_2	Evolved beta-galactosidase subunit alpha	GH2(29-570)
	PDESU_01652		Glycosyl hydrolases family 43	GH117(113-207)
	PDESU_01656	bglA_2	Beta-glucanase	GH16(41-277)
	PDESU_01657		hypothetical protein	GH149(24-1036)
	PDESU_01664		Glycosyl hydrolase catalytic core	GH128(261-490)
	PDESU_01667		Alpha-L-fucosidase	GH29(31-387)
	PDESU_01674	lacZ_7	Beta-galactosidase	GH2(51-527)
	PDESU_01686		Raffinose synthase or seed imbibition protein Sip1	GH36
	PDESU_01687	rafA	Alpha-galactosidase	GH36(89-682)
	PDESU_01691		Alpha-L-fucosidase	GH29(1-318)
	PDESU_01700	susB_2	Glucan 1,4-alpha-glucosidase SusB	GH97(14-483)
	PDESU_01702		Alpha-L-fucosidase	GH29(27-347)
	PDESU_01703		hypothetical protein	GH141(31-540)
	PDESU_01718		Carbohydrate binding module (family 6)	CBM6(1113-1230)
	PDESU_01724	xynD_2	Arabinoxylan arabinofuranohydrolase	GH43
	PDESU_01729		Alpha-L-fucosidase	GH29(29-395)
	PDESU_01737		Retaining alpha-galactosidase	GH97(13-619)
	PDESU_01738		hypothetical protein	GH95(49-807)
	PDESU_01740		Glycosyl-hydrolase family 116, catalytic region	GH116(606-892)
	PDESU_01743		Alginate lyase	CBM6(477-605)
	PDESU_01747		hypothetical protein	GH116(495-797)
	PDESU_01749		hypothetical protein	GH116(901-1153)
	PDESU_01755		Alpha-L-fucosidase	GH29(22-350)
	PDESU_01761		Glycosyl hydrolases family 43	GH117(51-195)+GH117(167-231)
	PDESU_01767		Glycosyl hydrolases family 43	GH117(371-518)+GH117(669-816)
	PDESU_01817		Bacterial alpha-L-rhamnosidase 6 hairpin glycosidase domain protein	CBM67(4-158)
	PDESU_01821	mngB_2	Mannosylglycerate hydrolase	GH38(5-315)
	PDESU_01823		alpha-L-rhamnosidase	GH106(337-742)
	PDESU_01833		alpha-L-rhamnosidase	GH106(314-724)
	PDESU_01834		alpha-L-rhamnosidase	GH106(227-954)
	PDESU_01835		Bacterial alpha-L-rhamnosidase 6 hairpin glycosidase domain protein	GH78(421-936)
	PDESU_01836		Bacterial alpha-L-rhamnosidase 6 hairpin glycosidase domain protein	GH78(347-845)
	PDESU_01849		Glycosyl hydrolases family 43	GH5_13
	PDESU_01852		Raffinose synthase or seed imbibition protein Sip1	GH36
	PDESU_01859		BNR repeat-like domain protein	GH93(23-325)
	PDESU_01872		Glycosyl hydrolases family 43	GH43(57-338)
	PDESU_01878	cbgA	Beta-galactosidase	GH2(51-508)
	PDESU_01883	agaA_2	Alpha-galactosidase A	GH27(5-190)
	PDESU_01886		Dextranase	GH49(73-512)
	PDESU_01892		Glycosyl hydrolases family 43	GH43(42-310)
	PDESU_01893	xsa_2	Xylosidase/arabinosidase	GH43(20-277)
	PDESU_01897		Cellulase (glycosyl hydrolase family 5)	GH5_13(56-330)
	PDESU_01903		Dextranase	GH49(144-410)
	PDESU_01917	rfaF	ADP-heptose--LPS heptosyltransferase 2	GT9(68-286)
	PDESU_01976		alpha-L-rhamnosidase	GH106(36-998)
	PDESU_01977		Bacterial alpha-L-rhamnosidase 6 hairpin glycosidase domain protein	GH78(368-871)
	PDESU_01978	cesA	Multidomain esterase	CE15(42-412)
	PDESU_01989		Glycosyl hydrolase family 92	GH92(281-757)
	PDESU_01992		Glycosyl hydrolase family 92	GH92(233-744)
	PDESU_01993		BNR repeat-containing family member	PL25(33-456)
	PDESU_02003		BNR repeat-containing family member	PL25(607-1034)
	PDESU_02012	lacZ_8	Beta-galactosidase	GH2(42-495)
	PDESU_02020		Glycosyl hydrolase family 99	GH99(11-369)
	PDESU_02056		Bacterial alpha-L-rhamnosidase 6 hairpin glycosidase domain protein	CBM67
	PDESU_02057	chbP_1	N,N'-diacetylchitobiose phosphorylase	GH94(28-779)
	PDESU_02065		Beta-L-arabinofuranosidase, GH127	GH146(299-510)
	PDESU_02066	axeA1_3	Acetylxylan esterase	CE10(31-296)
	PDESU_02068		alpha-L-rhamnosidase	GH106(235-1000)
	PDESU_02071		Beta-L-arabinofuranosidase, GH127	GH146(298-510)
	PDESU_02072		Bacterial alpha-L-rhamnosidase 6 hairpin glycosidase domain protein	CBM67(26-203)+GH78(251-727)
	PDESU_02079		Carbohydrate esterase, sialic acid-specific acetylesterase	CE6(11-107)
	PDESU_02084		Bacterial alpha-L-rhamnosidase 6 hairpin glycosidase domain protein	CBM67(255-417)+GH78(446-945)
	PDESU_02085		alpha-L-rhamnosidase	GH106(330-740)
	PDESU_02087		Cellulase (glycosyl hydrolase family 5)	GH5(31-389)
	PDESU_02100		hypothetical protein	GH5(75-409)
	PDESU_02108	aes	Acetyl esterase	CE10(23-232)
	PDESU_02111	lacZ_9	Beta-galactosidase	GH2(64-965)
	PDESU_02119		hypothetical protein	GH95(39-750)
	PDESU_02121		hypothetical protein	GH95(28-774)
	PDESU_02128	lacZ_10	Beta-galactosidase	GH2(22-663)
	PDESU_02129		alpha-L-rhamnosidase	GH106(226-968)
	PDESU_02132	lacZ_11	Beta-galactosidase	GH2
	PDESU_02143	lacZ_12	Beta-galactosidase	GH2(25-729)
	PDESU_02144	ebgA_3	Evolved beta-galactosidase subunit alpha	GH2(32-871)
	PDESU_02165		Bacterial alpha-L-rhamnosidase 6 hairpin glycosidase domain protein	CBM67(60-232)+GH78(334-738)
	PDESU_02169	lacZ_13	Beta-galactosidase	CBM67(148-244)
	PDESU_02171		Glycosyl hydrolases family 43	GH43_17(32-298)
	PDESU_02173		Glycosyl hydrolases family 43	GH43(46-326)
	PDESU_02176	axeA1_4	Acetylxylan esterase	CE10(38-258)
	PDESU_02180		alpha-L-rhamnosidase	GH106(214-953)
	PDESU_02185		alpha-L-rhamnosidase	GH106(233-1035)
	PDESU_02187		alpha-L-rhamnosidase	GH106(222-1013)
	PDESU_02195		alpha-L-rhamnosidase	GH106(220-1017)
	PDESU_02204		alpha-L-rhamnosidase	GH106(337-1114)
	PDESU_02211	bgaB_1	Beta-galactosidase bgaB	GH42(4-270)
	PDESU_02219		Non-reducing end alpha-L-arabinofuranosidase BoGH43A	GH43_12(50-349)
	PDESU_02285	yteR_4	Unsaturated rhamnogalacturonyl hydrolase YteR	GH105(82-397)+GH105(464-779)
	PDESU_02287	yteR_5	Unsaturated rhamnogalacturonyl hydrolase YteR	GH105(56-376)
	PDESU_02328	nlhH_5	Carboxylesterase NlhH	CE10(30-264)
	PDESU_02367		Glycosyl transferases group 1	GT4(222-372)
	PDESU_02386		Glycosyl hydrolase family 115	GH115(37-658)
	PDESU_02389		hypothetical protein	GH95(27-779)
	PDESU_02390	pehX_2	Exo-poly-alpha-D-galacturonosidase	GH28(70-411)
	PDESU_02391	pehX_3	Exo-poly-alpha-D-galacturonosidase	GH28(52-358)
	PDESU_02396	axeA1_5	Acetylxylan esterase	CE10(284-486)
	PDESU_02404		Alpha-L-fucosidase	GH29(37-331)
	PDESU_02405		hypothetical protein	GH95(38-706)
	PDESU_02425	atsA_153	Arylsulfatase	CBM38(542-672)
	PDESU_02482		Glycosyl hydrolases family 2, sugar binding domain	GH2(3-646)
	PDESU_02484		hypothetical protein	GH38(434-556)
	PDESU_02485		hypothetical protein	GH38(426-552)
	PDESU_02499	mngB_3	Mannosylglycerate hydrolase	GH38(6-308)
	PDESU_02501		Beta-1,4-mannooligosaccharide phosphorylase	GH130(45-345)
	PDESU_02520		Glycosyl hydrolase family 92	GH92(249-759)
	PDESU_02523	csxA	Exo-beta-D-glucosaminidase	GH2(32-749)
	PDESU_02526		Glycosyl hydrolase family 92	GH92(245-749)
	PDESU_02532	ugl_1	Unsaturated glucuronyl hydrolase	GH88(52-436)
	PDESU_02539		Glycosyl hydrolase family 92	GH92(250-746)
	PDESU_02549		4-O-beta-D-mannosyl-D-glucose phosphorylase	GH130(51-363)
	PDESU_02567		alpha-L-rhamnosidase	GH106(374-1113)
	PDESU_02571		Bacterial alpha-L-rhamnosidase 6 hairpin glycosidase domain protein	GH78
	PDESU_02585		alpha-L-rhamnosidase	GH106(26-400)
	PDESU_02588		alpha-L-rhamnosidase	GH106(6-604)
	PDESU_02599		Glycosyltransferase WbsX	GH99(6-370)
	PDESU_02620	chonabc_1	Chondroitin sulfate ABC exolyase	PL8_2(566-813)
	PDESU_02622		Chondroitin sulfate ABC endolyase	PL8_2(591-837)
	PDESU_02636		Chondroitin sulfate ABC endolyase	PL8_2(631-901)
	PDESU_02638		hypothetical protein	GH95(59-821)
	PDESU_02691	rfaC	Lipopolysaccharide heptosyltransferase 1	GT9(68-289)
	PDESU_02726	chonabc_2	Chondroitin sulfate ABC exolyase	PL8_2(591-844)
	PDESU_02727		Alpha-L-fucosidase	GH29(26-388)
	PDESU_02728		hypothetical protein	GH117(62-180)+GH117(155-301)
	PDESU_02732		Chondroitin sulfate ABC endolyase	PL8_2(561-822)
	PDESU_02733		Chondroitin sulfate ABC endolyase	PL8_2(543-800)
	PDESU_02737		Beta-galactosidase BoGH2A	GH2(38-591)
	PDESU_02738	lacZ_14	Beta-galactosidase	GH2(24-465)
	PDESU_02745	axeA	Cephalosporin-C deacetylase	CE7(5-317)
	PDESU_02746	uidA_1	Beta-glucuronidase	GH2(6-567)
	PDESU_02753		Alpha-L-fucosidase	GH29(21-347)
	PDESU_02770		hypothetical protein	GT89(66-379)
	PDESU_02862	lpxC	UDP-3-O-acyl-N-acetylglucosamine deacetylase	CE11(43-331)
	PDESU_02931		Esterase PHB depolymerase	CE1(44-194)
	PDESU_02949		Alpha-L-fucosidase	GH29(7-386)
	PDESU_02960		Glycosyl hydrolase catalytic core	GH128(903-1099)
	PDESU_03061		Alpha-L-fucosidase	GH29(3-340)
	PDESU_03066	murG	UDP-N-acetylglucosamine--N-acetylmuramyl-(pentapeptide) pyrophosphoryl-undecaprenol N-acetylglucosamine transferase	GT28(189-350)
	PDESU_03076	cbpA_2	Cellobiose phosphorylase	GH94(2-797)
	PDESU_03078	cbpA_3	Cellobiose phosphorylase	GH94(2-806)
	PDESU_03133	ugl_2	Unsaturated glucuronyl hydrolase	GH88(50-434)
	PDESU_03215	axeA1_6	Acetylxylan esterase	CE10(35-234)
	PDESU_03327		Glycosyl transferase family 2	GT27(4-245)
	PDESU_03375	pimB_2	GDP-mannose-dependent alpha-(1-6)-phosphatidylinositol monomannoside mannosyltransferase	GT4(221-356)
	PDESU_03377	cpoA	Alpha-galactosylglucosyldiacylglycerol synthase	GT4(186-293)
	PDESU_03378		Glycogen synthase	GT4(203-347)
	PDESU_03380	mshA_4	D-inositol 3-phosphate glycosyltransferase	GT4(193-343)
	PDESU_03381	mshA_5	D-inositol 3-phosphate glycosyltransferase	GT4(185-320)
	PDESU_03385		PGL/p-HBAD biosynthesis glycosyltransferase	GT2_Glycos_transf_2(4-134)
	PDESU_03414	agaA_3	Alpha-galactosidase A	GH27(26-206)
	PDESU_03420		Carbohydrate binding domain protein	CBM4(210-336)+CBM4(359-488)
	PDESU_03424		Dextranase	GH49(39-481)
	PDESU_03426	hypBA1_2	Non-reducing end beta-L-arabinofuranosidase	GH127(43-581)
	PDESU_03427	glaB_1	Alpha-1,3-galactosidase B	GH110(13-520)
	PDESU_03449		Dextranase	GH49(41-412)
	PDESU_03452		Beta-galactosidase BoGH2A	GH2(19-621)
	PDESU_03454	sacA	Sucrose-6-phosphate hydrolase	GH32(77-345)
	PDESU_03456	bglB_2	Thermostable beta-glucosidase B	GH3(220-421)
	PDESU_03462	yicI	Alpha-xylosidase	GH31(141-534)
	PDESU_03579	glgB_1	1,4-alpha-glucan branching enzyme GlgB	GH13_8(221-512)
	PDESU_03581	glgA	Glycogen synthase	GT5(23-509)
	PDESU_03582	glgE2	Alpha-1,4-glucan:maltose-1-phosphate maltosyltransferase 2	GH133
	PDESU_03591		hypothetical protein	GH95(24-761)
	PDESU_03595		Cyclomaltodextrin glucanotransferase	GH13_2(71-438)
	PDESU_03596	malQ	4-alpha-glucanotransferase	CBM20(2-84)+GH77(249-895)
	PDESU_03598	amy	Alpha-amylase	GH13_38(27-417)
	PDESU_03602		Glucan 1,4-alpha-maltohexaosidase	GH13_7(52-335)
	PDESU_03646		Bacterial alpha-L-rhamnosidase 6 hairpin glycosidase domain protein	CBM67(5-164)+GH78(384-891)
	PDESU_03647	amyA_1	Alpha-amylase 1	GH57(7-258)
	PDESU_03650	cbpA_4	Cellobiose phosphorylase	GH94(5-757)
	PDESU_03665		PKD domain protein	GH30(407-810)
	PDESU_03668	uidA_2	Beta-glucuronidase	GH2(17-497)
	PDESU_03674	cbpA_5	Cellobiose phosphorylase	GH94(2-791)
	PDESU_03705	xyl3A_1	Xylan 1,4-beta-xylosidase	GH3(43-283)
	PDESU_03709		Keratan-sulfate endo-1,4-beta-galactosidase	CBM16(1006-1145)
	PDESU_03718		Alpha-L-fucosidase	GH29(36-367)
	PDESU_03748	mltF	Membrane-bound lytic murein transglycosylase F	GH23(309-455)
	PDESU_03794	fbpC_1	Diacylglycerol acyltransferase/mycolyltransferase Ag85C	CE1(11-247)
	PDESU_03812	nlhH_6	Carboxylesterase NlhH	CE10(58-289)
	PDESU_03888		Bacterial alpha-L-rhamnosidase 6 hairpin glycosidase domain protein	GH78(351-858)
	PDESU_03891		hypothetical protein	GH95(48-760)
	PDESU_03892		hypothetical protein	GH50(76-429)
	PDESU_03895	celH	Endoglucanase H	GH5_25(49-311)
	PDESU_03924		hypothetical protein	GH95(40-690)
	PDESU_03926	amyA_2	Alpha-amylase 1	GH57(5-273)
	PDESU_03950		Right handed beta helix region	GH141(28-529)
	PDESU_03958	galA	Alpha-galactosidase	GH36(158-457)
	PDESU_03963		hypothetical protein	GH95(96-698)
	PDESU_03964		putative permease	GH95(171-796)
	PDESU_03968		Alpha-L-fucosidase	GH29(46-385)
	PDESU_03973		hypothetical protein	GH95(59-767)
	PDESU_03991	xsa_3	Xylosidase/arabinosidase	GH43_1(34-342)
	PDESU_03992	nagZ	Beta-hexosaminidase	GH3(118-346)
	PDESU_04012		Alpha-L-fucosidase	GH29(94-435)
	PDESU_04015		Di-glucose binding within endoplasmic reticulum	CBM57(592-734)
	PDESU_04019		hypothetical protein	PL14_3(64-253)
	PDESU_04029		hypothetical protein	GH107(211-565)
	PDESU_04034		Alpha-L-fucosidase	GH29(45-384)
	PDESU_04037	nlhH_7	Carboxylesterase NlhH	CE10(34-284)
	PDESU_04039		Right handed beta helix region	GH141(29-565)
	PDESU_04041	bglA_3	Beta-glucanase	GH16(31-274)
	PDESU_04042	ebgA_4	Evolved beta-galactosidase subunit alpha	GH2(60-950)
	PDESU_04044		Glycosyl hydrolase catalytic core	GH128(53-268)
	PDESU_04050		Glycosyl hydrolase catalytic core	GH128(635-868)
	PDESU_04052		hypothetical protein	GH50(57-667)
	PDESU_04054		Glycosyl hydrolases family 43	GH43_24(27-327)
	PDESU_04055		1,3-beta-galactosyl-N-acetylhexosamine phosphorylase	GH112(10-721)
	PDESU_04056		hypothetical protein	GH50(78-662)
	PDESU_04144		Di-glucose binding within endoplasmic reticulum	CBM57(385-523)
	PDESU_04183	sunS_1	SPBc2 prophage-derived glycosyltransferase SunS	GT2_Glycos_transf_2(6-127)
	PDESU_04185	sunS_2	SPBc2 prophage-derived glycosyltransferase SunS	GT2_Glycos_transf_2(14-156)
	PDESU_04190	mshA_6	D-inositol 3-phosphate glycosyltransferase	GT4(247-377)
	PDESU_04192		PGL/p-HBAD biosynthesis glycosyltransferase	GT2_Glycos_transf_2(4-139)
	PDESU_04200		Beta-galactosidase BoGH2A	GH2(35-598)
	PDESU_04202		Bacterial alpha-L-rhamnosidase 6 hairpin glycosidase domain protein	GH78(365-877)
	PDESU_04207		Retaining alpha-galactosidase	GH97(16-653)
	PDESU_04221	mngB_4	Mannosylglycerate hydrolase	GH38(4-269)
	PDESU_04248		MAM domain, meprin/A5/mu	GH128(920-1114)
	PDESU_04251		Alpha-L-fucosidase	GH29(10-404)
	PDESU_04262		Alpha-L-fucosidase	GH29(46-365)
	PDESU_04264		Beta-galactosidase BoGH2A	GH2(18-573)+CBM35(886-1009)
	PDESU_04291		Bacterial alpha-L-rhamnosidase 6 hairpin glycosidase domain protein	GH78(412-927)
	PDESU_04298		Beta-glucosidase BoGH3B	GH3(130-351)
	PDESU_04299	axe1-6A_3	Carbohydrate acetyl esterase/feruloyl esterase	CE6(450-539)
	PDESU_04336		Glycosyl hydrolase family 109 protein 1	GH109(32-156)
	PDESU_04455	lacZ_15	Beta-galactosidase	GH2(58-928)
	PDESU_04557	tagA_2	N-acetylglucosaminyldiphosphoundecaprenol N-acetyl-beta-D-mannosaminyltransferase	GT26(64-233)
	PDESU_04655	lip2	Lipase 2	CE10(114-340)
	PDESU_04732		hypothetical protein	GH51(61-317)
	PDESU_04802	xyl3A_2	Xylan 1,4-beta-xylosidase	GH3(39-279)
	PDESU_04806	xloA	Xylan 1,3-beta-xylosidase	GH43_11(6-306)
	PDESU_04813		Alpha-L-fucosidase	GH29(15-342)
	PDESU_04815	axeA1_7	Acetylxylan esterase	CE10(33-284)
	PDESU_04818		alpha-L-rhamnosidase	GH106(242-785)
	PDESU_04829		alpha-L-rhamnosidase	GH106(5-579)
	PDESU_04833		Beta-galactosidase BoGH2A	GH2(8-605)
	PDESU_04841		Bacterial alpha-L-rhamnosidase 6 hairpin glycosidase domain protein	GH78(368-875)
	PDESU_04845		Bacterial alpha-L-rhamnosidase 6 hairpin glycosidase domain protein	CBM67(160-291)+CBM67(324-477)+GH78(509-1033)
	PDESU_04846		Bacterial alpha-L-rhamnosidase 6 hairpin glycosidase domain protein	GH78(76-352)
	PDESU_04851		Alpha-L-fucosidase	GH29(6-385)
	PDESU_04854		hypothetical protein	GH141(23-310)
	PDESU_04862		Alpha-L-fucosidase	GH29(60-433)
	PDESU_04863		Alpha-L-fucosidase	GH29(16-384)
	PDESU_04866		Right handed beta helix region	GH141(33-584)
	PDESU_04871		Alpha-L-fucosidase	GH29(17-385)
	PDESU_04875		Alpha-L-fucosidase	GH29(9-384)
	PDESU_04879		Right handed beta helix region	GH141(23-560)
	PDESU_04888		Right handed beta helix region	GH141(22-279)
	PDESU_04900	axeA1_8	Acetylxylan esterase	CE10(76-305)
	PDESU_04907		hypothetical protein	GH141(22-368)
	PDESU_04918		Alpha-L-fucosidase	GH29(18-381)
	PDESU_04922		Alpha-L-fucosidase	GH29(53-372)
	PDESU_04925		Right handed beta helix region	GH141(19-550)
	PDESU_04929		Alpha-L-fucosidase	GH29(12-379)
	PDESU_04930		Glycosyl hydrolases family 43	GH117(118-234)
	PDESU_04933	exo I_1	Beta-hexosaminidase	GH20(104-446)
	PDESU_04937	lacZ_16	Beta-galactosidase	GH2(51-904)
	PDESU_04945	exo I_2	Beta-hexosaminidase	GH20(146-503)
	PDESU_04955		Alpha-L-fucosidase	GH29(5-386)
	PDESU_04956		Right handed beta helix region	GH141(363-564)
	PDESU_04957		Glycosyl hydrolases family 43	GH117(82-238)+GH117(202-279)
	PDESU_04958		hypothetical protein	GH117(81-235)
	PDESU_04959		Glycosyl hydrolases family 43	GH117(63-179)
	PDESU_04966		Alpha-L-fucosidase	GH29(20-396)
	PDESU_04968		Alpha-L-fucosidase	GH29(12-411)
	PDESU_04985		Bacterial alpha-L-rhamnosidase 6 hairpin glycosidase domain protein	GH78(82-589)
	PDESU_04986		Right handed beta helix region	GH136(33-551)
	PDESU_04989		hypothetical protein	GH50(69-305)+GH50(313-656)
	PDESU_04990	lacZ_17	Beta-galactosidase	GH2(46-903)
	PDESU_04991		Glycosyl hydrolases family 43	GH43_24(28-330)
	PDESU_04993		1,3-beta-galactosyl-N-acetylhexosamine phosphorylase	GH112(10-722)
	PDESU_04995	bgaB_2	Beta-galactosidase bgaB	GH42(14-380)
	PDESU_04996		hypothetical protein	GH50(196-674)
	PDESU_05003	cglA_1	Lambda-carrageenase	GH150(623-967)
	PDESU_05007		hypothetical protein	GH95(20-745)
	PDESU_05008	lacZ_18	Beta-galactosidase	GH2(34-931)
	PDESU_05012		hypothetical protein	GH150(861-1209)
	PDESU_05014		Right handed beta helix region	GH141(33-604)
	PDESU_05015	atsA_257	Arylsulfatase	GH29(626-953)
	PDESU_05016		Right handed beta helix region	GH136(211-717)
	PDESU_05018		hypothetical protein	GH150(846-1195)
	PDESU_05019		Alpha-L-fucosidase	GH29(20-390)
	PDESU_05021	nlhH_8	Carboxylesterase NlhH	GH29
	PDESU_05027		hypothetical protein	GH51(250-518)
	PDESU_05030		Beta-galactosidase BoGH2A	GH2(18-558)
	PDESU_05047		Right handed beta helix region	GH136(294-766)
	PDESU_05049	ebgA_5	Evolved beta-galactosidase subunit alpha	GH2(62-958)
	PDESU_05053	bglA_4	Beta-glucanase	GH16(31-275)
	PDESU_05056	bglB_3	Thermostable beta-glucosidase B	GH3(95-301)
	PDESU_05090	ppm1_4	Polyprenol monophosphomannose synthase	GT2_Glycos_transf_2(8-172)
	PDESU_05116		hypothetical protein	GH95(56-792)
	PDESU_05134	xyl3A_3	Xylan 1,4-beta-xylosidase	GH3(199-440)
	PDESU_05140		hypothetical protein	GH117(190-338)
	PDESU_05142		hypothetical protein	CBM62(341-458)
	PDESU_05194	waaA	3-deoxy-D-manno-octulosonic acid transferase	GT30(61-243)
	PDESU_05208		Glycosyl hydrolase family 57	GH57(44-344)
	PDESU_05210	mshA_7	D-inositol 3-phosphate glycosyltransferase	GT4
	PDESU_05211		Beta-1,4-mannooligosaccharide phosphorylase	GH130(258-483)
	PDESU_05263		Beta-galactosidase BoGH2A	GH2(24-607)
	PDESU_05268		Beta-glucosidase BoGH3B	GH3(114-344)
	PDESU_05269		Bacterial alpha-L-rhamnosidase 6 hairpin glycosidase domain protein	GH78(26-542)
	PDESU_05270		BNR repeat-containing family member	GH145(52-365)
	PDESU_05369	ugtP	Processive diacylglycerol beta-glucosyltransferase	GT28(219-360)
	PDESU_05370	bglA_5	Beta-glucosidase A	GH1(10-427)
	PDESU_05390	pchF	4-cresol dehydrogenase [hydroxylating] flavoprotein subunit	AA4(5-536)
	PDESU_05472		Alpha-L-fucosidase	GH29(48-388)
	PDESU_05474	sacC_4	Levanase	CBM38(31-147)+GH32(289-568)
	PDESU_05475	sacC_5	Levanase	CBM38(24-152)+GH32(297-589)
	PDESU_05478		Alpha-L-fucosidase	GH29(43-373)
	PDESU_05479		Alpha-L-fucosidase	GH29(29-351)
	PDESU_05480		Alpha-L-fucosidase	GH29(17-348)
	PDESU_05483		Protease 1	GH141(23-264)
	PDESU_05487		Alpha-L-fucosidase	GH29(46-373)
	PDESU_05492		Alpha-L-fucosidase	GH29(8-386)
	PDESU_05498		Alpha-L-fucosidase	GH29(7-385)
	PDESU_05531		Beta-galactosidase BoGH2A	GH2
	PDESU_05539	pglJ	N-acetylgalactosamine-N,N'-diacetylbacillosaminyl-diphospho-undecaprenol 4-alpha-N-acetylgalactosaminyltransferase	GT4(196-339)
	PDESU_05544		Glycosyl transferase family 2	GT2_Glycos_transf_2(7-124)
	PDESU_05603		Glycosyl hydrolase catalytic core	GH128(220-427)
	PDESU_05680	lpxB	Lipid-A-disaccharide synthase	GT19(1-353)
	PDESU_05809	cbpA_6	Cellobiose phosphorylase	GH94(23-757)
	PDESU_05810	cbpA_7	Cellobiose phosphorylase	GH94(2-778)
	PDESU_05811	manA	Mannan endo-1,4-beta-mannosidase	GH26(117-344)
	PDESU_05813		Bacterial alpha-L-rhamnosidase 6 hairpin glycosidase domain protein	GH78
	PDESU_05821		4-O-beta-D-mannosyl-D-glucose phosphorylase	GH130(55-367)
	PDESU_06002		Glycosyltransferase like family 2	GT2_Glyco_tranf_2_2(18-294)
	PDESU_06015		Alpha-L-fucosidase	GH29(16-416)
	PDESU_06017	agaA_5	Alpha-galactosidase A	GH27(127-453)
	PDESU_06022	cglA_2	Lambda-carrageenase	GH150(19-924)
	PDESU_06023	cglA_3	Lambda-carrageenase	GH150(229-1133)
	PDESU_06024	glaB_2	Alpha-1,3-galactosidase B	GH110(20-572)
	PDESU_06027	agaA_6	Alpha-galactosidase A	GH27(123-447)
	PDESU_06031	glaB_3	Alpha-1,3-galactosidase B	GH110(32-570)
	PDESU_06035		Alpha-L-fucosidase	GH29(27-333)
	PDESU_06040		Beta-porphyranase B	GH16(40-276)
	PDESU_06042		Glycosyl hydrolases family 43	GH117(84-180)+GH117(153-325)
	PDESU_06043	cbpA_8	Cellobiose phosphorylase	GH94(3-798)
	PDESU_06044		hypothetical protein	GH117(85-186)+GH117(155-322)
	PDESU_06047		Beta-porphyranase A	GH86(191-779)
	PDESU_06053		Beta-porphyranase A	GH86(32-642)
	PDESU_06059		Beta-porphyranase A	GH86(246-850)
	PDESU_06060	porB_1	Beta-porphyranase B	GH16(272-500)
	PDESU_06070	bcsA	Cellulose synthase catalytic subunit [UDP-forming]	GT2_Glyco_tranf_2_3(52-279)
	PDESU_06081	xsa_4	Xylosidase/arabinosidase	GH43_1(8-316)
	PDESU_06085		Arylsulfatase	GH30
	PDESU_06089	xylI	Endo-1,4-beta-xylanase A	GH10(23-390)
	PDESU_06157	pgdA_1	Peptidoglycan-N-acetylglucosamine deacetylase	CE4(300-418)
	PDESU_06160	porB_2	Beta-porphyranase B	GH16(58-281)
	PDESU_06162		Beta-galactosidase BoGH2A	GH2(6-598)
	PDESU_06163		Alpha-L-fucosidase	GH29(16-389)
	PDESU_06292		Alpha-L-fucosidase	GH29(22-345)
	PDESU_06301		GDSL-like Lipase/Acylhydrolase family protein	CE3(1109-1332)
	PDESU_06303	ygjK	Glucosidase YgjK	GH37(231-415)+CE7(521-724)+CBM51(1167-1291)
	PDESU_06307		NPCBM/NEW2 domain protein	CBM51(816-935)
	PDESU_06327	bgaB_3	Beta-galactosidase bgaB	GH42(13-386)
	PDESU_06343		Cellulase (glycosyl hydrolase family 5)	GH5(33-391)
	PDESU_06346	chbP_2	N,N'-diacetylchitobiose phosphorylase	GH94(27-779)
	PDESU_06347		Bacterial alpha-L-rhamnosidase 6 hairpin glycosidase domain protein	CBM67
	PDESU_06366	nlhH_9	Carboxylesterase NlhH	CE10(33-275)
	PDESU_06373	lacZ_19	Beta-galactosidase	GH2(66-831)
	PDESU_06378		hypothetical protein	GH136(208-714)
	PDESU_06381		Glycosyl hydrolases family 43	GH117(91-247)
	PDESU_06382		Glycosyl hydrolases family 43	GH117(154-320)
	PDESU_06384	cglA_4	Lambda-carrageenase	GH150(26-880)
	PDESU_06390	lacZ_20	Beta-galactosidase	GH2(20-600)
	PDESU_06399		Beta-galactosidase BoGH2A	GH2(18-628)
	PDESU_06401		Heparinase II/III-like protein	PL0
	PDESU_06451	mshA_8	D-inositol 3-phosphate glycosyltransferase	GT4(240-396)
	PDESU_06494		Dolichyl-phosphate-mannose-protein mannosyltransferase	GT83(7-410)
	PDESU_06540	lacZ_21	Beta-galactosidase	GH2(30-563)
	SCARR_00054		hypothetical protein	GH95(88-711)
	SCARR_00063		hypothetical protein	GH89(79-739)
	SCARR_00067		hypothetical protein	GH95(67-826)
	SCARR_00077		hypothetical protein	GH95(265-714)
	SCARR_00079		hypothetical protein	GH5_25(135-373)
	SCARR_00087		hypothetical protein	GH29(59-371)
	SCARR_00126	cgiA_1	Iota-carrageenase	GH82(36-228)
	SCARR_00127	cgiA_2	Iota-carrageenase	GH82(37-234)
	SCARR_00129		hypothetical protein	GH117(54-194)+GH117(160-238)
	SCARR_00138		hypothetical protein	GH120(316-406)
	SCARR_00141	cgiA_3	Iota-carrageenase	GH82(42-223)
	SCARR_00142		hypothetical protein	GH29(9-382)
	SCARR_00145		hypothetical protein	GH29(18-401)
	SCARR_00146		hypothetical protein	GH29(14-392)
	SCARR_00147	yteR_1	Unsaturated rhamnogalacturonyl hydrolase YteR	GH105(340-656)
	SCARR_00149	cgiA_5	Iota-carrageenase	GH82(43-218)
	SCARR_00150	lacZ_1	Beta-galactosidase	GH2(34-583)
	SCARR_00151	glaB_1	Alpha-1,3-galactosidase B	GH110(35-577)
	SCARR_00188	pimA_1	Phosphatidyl-myo-inositol mannosyltransferase	GT4
	SCARR_00189	aceC	GDP-mannose:cellobiosyl-diphosphopolyprenol alpha-mannosyltransferase	GT4(167-295)
	SCARR_00190		1,4-beta-mannosyl-N-acetylglucosamine phosphorylase	GH130(11-307)
	SCARR_00191		1,4-beta-mannosyl-N-acetylglucosamine phosphorylase	GH130(257-480)
	SCARR_00193	ugtP_1	Processive diacylglycerol beta-glucosyltransferase	GT28(197-349)
	SCARR_00197	axeA_1	Cephalosporin-C deacetylase	CE7(2-149)
	SCARR_00211		hypothetical protein	GH29(57-420)
	SCARR_00217	cslA_1	Chondroitinase-AC	PL8_3(392-676)
	SCARR_00219		hypothetical protein	GH29(21-364)
	SCARR_00226		hypothetical protein	GH29(9-382)
	SCARR_00232	chonabc_1	Chondroitin sulfate ABC exolyase	PL8_2(599-851)
	SCARR_00233		hypothetical protein	GH29(10-373)
	SCARR_00242	cslA_2	Chondroitinase-AC	PL8_3(399-680)
	SCARR_00267		Endoglucanase C307	GH5_39(38-339)
	SCARR_00305	mshA_1	D-inositol 3-phosphate glycosyltransferase	GT4(240-405)
	SCARR_00309	pglI_1	GalNAc(5)-diNAcBac-PP-undecaprenol beta-1,3-glucosyltransferase	GT2_Glycos_transf_2(23-134)
	SCARR_00314	bshA_2	N-acetyl-alpha-D-glucosaminyl L-malate synthase	GT4(215-359)
	SCARR_00316	hepC_1	Heparin-sulfate lyase	PL12(354-478)
	SCARR_00322		putative glycosyltransferase	GT2_Glycos_transf_2(12-148)
	SCARR_00339	mshA_2	D-inositol 3-phosphate glycosyltransferase	GT4(192-344)
	SCARR_00341	tagA	N-acetylglucosaminyldiphosphoundecaprenol N-acetyl-beta-D-mannosaminyltransferase	GT26(59-230)
	SCARR_00347		hypothetical protein	GH141(43-539)
	SCARR_00348		hypothetical protein	GH29(39-395)
	SCARR_00354		hypothetical protein	GH141(27-571)
	SCARR_00357	cglA_1	Lambda-carrageenase	GH150(41-903)
	SCARR_00358	cgiA_6	Iota-carrageenase	GH82(45-226)
	SCARR_00359	hypBA1_1	Non-reducing end beta-L-arabinofuranosidase	GH127(43-576)
	SCARR_00361	cgiA_7	Iota-carrageenase	GH82(54-238)
	SCARR_00380		hypothetical protein	GH107(316-609)
	SCARR_00381		hypothetical protein	GH29(24-392)
	SCARR_00383		hypothetical protein	GH29(157-502)
	SCARR_00390		hypothetical protein	GH95(102-712)
	SCARR_00394		hypothetical protein	GH95(3-739)
	SCARR_00405		hypothetical protein	GH29(45-370)
	SCARR_00408		Protease 1	GH141(21-262)+CBM44(609-669)
	SCARR_00410		hypothetical protein	GH117(90-202)
	SCARR_00411		hypothetical protein	GH29(26-345)
	SCARR_00413		hypothetical protein	GH29(51-389)
	SCARR_00417		hypothetical protein	GH29(23-352)
	SCARR_00419		hypothetical protein	GH92(281-759)
	SCARR_00430		hypothetical protein	GH92(262-754)
	SCARR_00436		hypothetical protein	GH29(86-428)
	SCARR_00438		hypothetical protein	GH29(41-383)
	SCARR_00446		hypothetical protein	GH29(32-354)
	SCARR_00542		Beta-galactosidase BoGH2A	GH2(25-713)
	SCARR_00544	bglA_1	Beta-glucanase	GH16(46-278)
	SCARR_00565		hypothetical protein	PL14_3(75-264)
	SCARR_00574		hypothetical protein	GH29(87-430)
	SCARR_00576		hypothetical protein	GH29(29-332)
	SCARR_00579	hypBA1_2	Non-reducing end beta-L-arabinofuranosidase	GH127(44-581)
	SCARR_00582		hypothetical protein	GH29(193-559)
	SCARR_00583		hypothetical protein	GH29(200-567)
	SCARR_00584	lacZ_2	Beta-galactosidase	GH2(58-961)
	SCARR_00585	cglA_2	Lambda-carrageenase	GH150(2-893)
	SCARR_00588	cgiA_8	Iota-carrageenase	GH82(43-109)
	SCARR_00598	cgiA_9	Iota-carrageenase	GH82(41-225)
	SCARR_00603		hypothetical protein	GH120(293-384)
	SCARR_00615		hypothetical protein	GH29(9-389)
	SCARR_00616	cgiA_10	Iota-carrageenase	GH82(47-235)
	SCARR_00617	cgiA_11	Iota-carrageenase	GH82(37-227)
	SCARR_00618	cgiA_12	Iota-carrageenase	GH82(36-224)
	SCARR_00639	cgiA_13	Iota-carrageenase	GH82(36-213)
	SCARR_00640	cglA_3	Lambda-carrageenase	GH150(231-1140)
	SCARR_00641	cgiA_14	Iota-carrageenase	GH82(45-242)
	SCARR_00647	galA_1	Alpha-galactosidase	GH36(186-484)
	SCARR_00651	axeA1_1	Acetylxylan esterase	CE10(21-249)
	SCARR_00653		hypothetical protein	GH29(64-370)
	SCARR_00659		hypothetical protein	GH95(78-698)
	SCARR_00662		hypothetical protein	GH29(53-366)
	SCARR_00666		hypothetical protein	GH29(41-340)
	SCARR_00673		hypothetical protein	GH115(21-631)
	SCARR_00677		hypothetical protein	GH127(242-539)
	SCARR_00679		hypothetical protein	GH117(123-244)
	SCARR_00685	nagZ_1	Beta-hexosaminidase	GH3(120-346)
	SCARR_00686	uidA_1	Beta-glucuronidase	GH2(32-563)
	SCARR_00687	xsa_1	Xylosidase/arabinosidase	GH43_1(34-343)
	SCARR_00700	xylA_1	Beta-xylosidase	GH52(24-434)
	SCARR_00702		1,4-beta-mannosyl-N-acetylglucosamine phosphorylase	GH130(22-353)
	SCARR_00703	rsgI6_1	Anti-sigma-I factor RsgI6	GH10(264-541)
	SCARR_00727		hypothetical protein	GH29(46-404)
	SCARR_00728	pehX	Exo-poly-alpha-D-galacturonosidase	GH28(49-395)
	SCARR_00729		hypothetical protein	GH95(102-765)
	SCARR_00734		hypothetical protein	GH29(49-391)
	SCARR_00737		hypothetical protein	GH95(111-735)
	SCARR_00740		hypothetical protein	GH95(106-729)
	SCARR_00750		hypothetical protein	GH95(96-698)
	SCARR_00751	exo I_1	Beta-hexosaminidase	GH20(146-502)
	SCARR_00753		Retaining alpha-galactosidase	GH97(20-656)
	SCARR_00759	galA_3	Alpha-galactosidase	GH36(201-484)
	SCARR_00778		hypothetical protein	GH139(4-798)
	SCARR_00781		hypothetical protein	GH95(22-771)
	SCARR_00782		hypothetical protein	GH95(23-759)
	SCARR_00784	glaB_2	Alpha-1,3-galactosidase B	GH110(33-583)
	SCARR_00785		Beta-galactosidase BoGH2A	GH2(25-593)
	SCARR_00786		hypothetical protein	GH29(19-384)
	SCARR_00788		hypothetical protein	GH117(66-213)
	SCARR_00789		hypothetical protein	GH116(496-759)
	SCARR_00799		hypothetical protein	GH116(496-780)
	SCARR_00800	hypBA1_3	Non-reducing end beta-L-arabinofuranosidase	GH127(357-556)
	SCARR_00805	agaA_1	Alpha-galactosidase A	GH27(128-452)
	SCARR_00866		Beta-galactosidase BoGH2A	GH2(38-613)
	SCARR_00868		hypothetical protein	GH139(11-780)
	SCARR_00872		hypothetical protein	GH139(18-473)+GH139(504-816)
	SCARR_00873		hypothetical protein	GH29(26-422)
	SCARR_00878		hypothetical protein	GH29(11-389)
	SCARR_00885	pgl_1	Polygalacturonase	GH28(51-399)
	SCARR_00897	cgiA_15	Iota-carrageenase	CE10(253-410)
	SCARR_00909	lacZ_3	Beta-galactosidase	GH2(42-826)
	SCARR_00910	rafA_1	Alpha-galactosidase	GH36(103-705)
	SCARR_00913	agaA_2	Alpha-galactosidase A	GH27(127-447)
	SCARR_00914		hypothetical protein	CE10(262-419)
	SCARR_00916		hypothetical protein	GH29(22-420)
	SCARR_00920	lacZ_4	Beta-galactosidase	GH2(47-531)
	SCARR_00922	xsa_2	Xylosidase/arabinosidase	GH43(58-299)
	SCARR_00923		hypothetical protein	GH139(17-781)
	SCARR_00924	lacZ_5	Beta-galactosidase	GH2(26-742)
	SCARR_00926		hypothetical protein	GH95(46-766)
	SCARR_00927	yteR_2	Unsaturated rhamnogalacturonyl hydrolase YteR	GH105(69-378)
	SCARR_00929	cslA_3	Chondroitinase-AC	PL8(583-825)
	SCARR_00930	cglA_4	Lambda-carrageenase	GH150(426-1347)
	SCARR_00966		Beta-galactosidase BoGH2A	GH2(19-656)
	SCARR_00967		hypothetical protein	GH117(95-248)+GH117(215-310)
	SCARR_00990	glaB_3	Alpha-1,3-galactosidase B	GH110(23-574)
	SCARR_00991	cgiA_17	Iota-carrageenase	GH82(49-229)
	SCARR_01000	ugl	Unsaturated glucuronyl hydrolase	GH88(52-436)
	SCARR_01006		hypothetical protein	GH92(246-750)
	SCARR_01009	yteR_3	Unsaturated rhamnogalacturonyl hydrolase YteR	GH105(76-392)
	SCARR_01011		hypothetical protein	GH29(61-410)
	SCARR_01021	xyl3A	Xylan 1,4-beta-xylosidase	GH3(74-292)
	SCARR_01030		hypothetical protein	GH29(19-354)
	SCARR_01031		hypothetical protein	CE7(89-240)
	SCARR_01035		hypothetical protein	GH29(19-357)
	SCARR_01043	lacZ_6	Beta-galactosidase	GH2(96-976)
	SCARR_01044	uidA_2	Beta-glucuronidase	GH2(38-593)
	SCARR_01052		hypothetical protein	GH147(214-526)
	SCARR_01054		hypothetical protein	GH147(31-580)
	SCARR_01120		hypothetical protein	GH29(9-361)
	SCARR_01121		Chondroitin sulfate ABC endolyase	PL8_2(605-872)
	SCARR_01123		hypothetical protein	GH29(22-413)
	SCARR_01124		hypothetical protein	GH29(11-361)
	SCARR_01125		Chondroitin sulfate ABC endolyase	PL8_2(602-869)
	SCARR_01130		Chondroitin sulfate ABC endolyase	PL8_2(665-913)
	SCARR_01134		hypothetical protein	GH29(29-416)
	SCARR_01138		hypothetical protein	CBM51(378-511)
	SCARR_01147		hypothetical protein	GH29(28-375)
	SCARR_01153		hypothetical protein	GH95(55-818)
	SCARR_01156		Chondroitin sulfate ABC endolyase	PL8_2(602-871)
	SCARR_01168	hepB_3	Heparin and heparin-sulfate lyase	PL12(441-578)
	SCARR_01169	nlhH_1	Carboxylesterase NlhH	CE10(38-255)
	SCARR_01170		hypothetical protein	GH29(27-347)
	SCARR_01171		hypothetical protein	CE15(68-375)
	SCARR_01172	cslB	Chondroitinase-B	PL6(209-586)
	SCARR_01240	yteR_4	Unsaturated rhamnogalacturonyl hydrolase YteR	GH105(79-395)+GH105(433-745)
	SCARR_01242	yteR_5	Unsaturated rhamnogalacturonyl hydrolase YteR	GH105(76-396)
	SCARR_01246	cslA_4	Chondroitinase-AC	PL8(318-547)
	SCARR_01251		hypothetical protein	GH29(10-386)
	SCARR_01259	lacZ_7	Beta-galactosidase	GH2(50-908)
	SCARR_01260		hypothetical protein	GH29(28-410)
	SCARR_01262		Beta-galactosidase BoGH2A	GH2(19-706)
	SCARR_01265	celH_1	Endoglucanase H	GH5_25(44-298)
	SCARR_01268	celA	Endoglucanase A	GH8(23-364)
	SCARR_01270		hypothetical protein	CE10(93-382)
	SCARR_01272		hypothetical protein	GH29(56-364)
	SCARR_01274		hypothetical protein	GH29(54-361)
	SCARR_01276		hypothetical protein	GH10(411-603)
	SCARR_01278		hypothetical protein	GH29(28-324)
	SCARR_01279		hypothetical protein	GH29(32-342)
	SCARR_01281		hypothetical protein	GH29(29-347)
	SCARR_01284		hypothetical protein	GH29(16-379)
	SCARR_01288		hypothetical protein	GH29(27-340)
	SCARR_01297	rsgI6_2	Anti-sigma-I factor RsgI6	GH10(260-544)
	SCARR_01302	betC_27	Choline-sulfatase	GH10(103-419)
	SCARR_01307		Bifunctional xylanase/deacetylase	CE4(28-155)
	SCARR_01308	bglA_2	Beta-glucanase	GH16(27-270)
	SCARR_01311	bglA_3	Beta-glucosidase A	GH1(1-458)
	SCARR_01313	celE	Cellulase/esterase CelE	CE2(139-338)
	SCARR_01316	rsgI6_3	Anti-sigma-I factor RsgI6	GH10(271-554)
	SCARR_01317	cbpA_1	Cellobiose phosphorylase	GH94(2-798)
	SCARR_01319	cbpA_2	Cellobiose phosphorylase	GH94(2-808)
	SCARR_01372	bfrA	Beta-fructosidase	GH32(56-354)
	SCARR_01374		hypothetical protein	GH29(24-392)
	SCARR_01375		hypothetical protein	GH29(12-414)
	SCARR_01376	cgiA_18	Iota-carrageenase	GH82(42-224)
	SCARR_01383		hypothetical protein	GH141(19-549)
	SCARR_01384		hypothetical protein	GH29(27-346)
	SCARR_01397		hypothetical protein	GH29(23-393)
	SCARR_01401		Keratan-sulfate endo-1,4-beta-galactosidase	GH16(13-241)
	SCARR_01402		hypothetical protein	GH29(15-402)
	SCARR_01405		hypothetical protein	GH29(23-388)
	SCARR_01406		hypothetical protein	GH141(23-574)
	SCARR_01409		hypothetical protein	GH29(6-382)
	SCARR_01410		hypothetical protein	GH29(59-441)
	SCARR_01412		hypothetical protein	GH141(2-433)
	SCARR_01414		hypothetical protein	GH106(199-759)
	SCARR_01416		hypothetical protein	PL7(35-253)
	SCARR_01417		hypothetical protein	GH141(20-254)
	SCARR_01424		hypothetical protein	GH29(13-390)
	SCARR_01426	lacZ_8	Beta-galactosidase	GH2(46-936)
	SCARR_01428		hypothetical protein	GH95(50-783)
	SCARR_01434		hypothetical protein	GH29(54-435)
	SCARR_01435	atsA_137	Arylsulfatase	CBM47(531-627)
	SCARR_01437		hypothetical protein	CE10(626-871)
	SCARR_01439		hypothetical protein	GH128(718-912)
	SCARR_01440	apu_2	Amylopullulanase	GH128(471-668)
	SCARR_01449		hypothetical protein	GH29(47-366)
	SCARR_01455		hypothetical protein	GH117(187-326)
	SCARR_01459	aes	Acetyl esterase	CE10(42-288)
	SCARR_01467		hypothetical protein	GH117(52-195)+GH117(166-272)
	SCARR_01469		Beta-galactosidase BoGH2A	GH2(20-570)+CBM35(888-1011)
	SCARR_01478	gtfA	Sucrose phosphorylase	GH13_18(90-431)
	SCARR_01483	gpgS	Glucosyl-3-phosphoglycerate synthase	GT81(10-313)
	SCARR_01547		hypothetical protein	GH2(3-645)
	SCARR_01550		hypothetical protein	GH38(434-557)
	SCARR_01551		hypothetical protein	GH38(426-554)
	SCARR_01573	mngB_1	Mannosylglycerate hydrolase	GH38(9-311)
	SCARR_01576		Beta-1,4-mannooligosaccharide phosphorylase	GH130(50-350)
	SCARR_01590		hypothetical protein	GH38(434-557)
	SCARR_01607		hypothetical protein	GH92(278-788)
	SCARR_01611	csxA_1	Exo-beta-D-glucosaminidase	GH2(33-752)
	SCARR_01617		hypothetical protein	GH92(245-749)
	SCARR_01639		hypothetical protein	GH92(250-746)
	SCARR_01656		4-O-beta-D-mannosyl-D-glucose phosphorylase	GH130(51-363)
	SCARR_01667		hypothetical protein	GH29(20-411)
	SCARR_01668		hypothetical protein	GH29(19-396)
	SCARR_01670		hypothetical protein	GH117(81-235)
	SCARR_01671		hypothetical protein	GH117(85-243)
	SCARR_01681		hypothetical protein	GH29(6-387)
	SCARR_01685		hypothetical protein	GH141(20-252)
	SCARR_01690		hypothetical protein	GH29(8-380)
	SCARR_01696	exo I_2	Beta-hexosaminidase	GH20(103-446)
	SCARR_01699		hypothetical protein	GH141(29-304)
	SCARR_01700		hypothetical protein	GH29(12-383)
	SCARR_01703		hypothetical protein	GH29(14-387)
	SCARR_01704		hypothetical protein	GH29(10-385)
	SCARR_01706		hypothetical protein	GH29(58-431)
	SCARR_01712		hypothetical protein	GH29(13-381)
	SCARR_01722	cgiA_19	Iota-carrageenase	GH82(39-240)
	SCARR_01769		hypothetical protein	GH141(25-560)
	SCARR_01770	xsa_3	Xylosidase/arabinosidase	GH43_2(35-294)
	SCARR_01771		hypothetical protein	GH141(24-544)
	SCARR_01772	nlhH_2	Carboxylesterase NlhH	CE10(36-283)
	SCARR_01777		hypothetical protein	GH29(47-387)
	SCARR_01785		hypothetical protein	GH29(23-340)
	SCARR_01789		hypothetical protein	GH141(2-222)
	SCARR_01790		hypothetical protein	GH141(4-267)
	SCARR_01791		hypothetical protein	GH95(30-746)
	SCARR_01796		hypothetical protein	GH141(18-574)
	SCARR_01798		hypothetical protein	GH29(30-353)
	SCARR_01801		hypothetical protein	GH107(223-577)
	SCARR_01802		hypothetical protein	CE7(266-414)
	SCARR_01803		hypothetical protein	GH107(243-586)
	SCARR_01808	uidA_3	Beta-glucuronidase	GH2(21-726)
	SCARR_01811		hypothetical protein	GH136(20-522)
	SCARR_01813	ebgA_1	Evolved beta-galactosidase subunit alpha	GH2(50-933)
	SCARR_01816	nlhH_3	Carboxylesterase NlhH	CE10(213-432)
	SCARR_01821	ebgA_2	Evolved beta-galactosidase subunit alpha	GH2(48-906)
	SCARR_01822		hypothetical protein	GH50(61-301)+GH50(311-655)
	SCARR_01892	glgA_1	Glycogen synthase	GT5(13-499)
	SCARR_01893	glgB	1,4-alpha-glucan branching enzyme GlgB	GH13_8(221-512)
	SCARR_02022		hypothetical protein	GH29(26-333)
	SCARR_02063		hypothetical protein	GT83(6-367)
	SCARR_02189	glgA_2	Glycogen synthase	GT5(2-475)
	SCARR_02259	bshA_3	N-acetyl-alpha-D-glucosaminyl L-malate synthase	GT4(167-308)
	SCARR_02347	cesA_1	Multidomain esterase	CE3(22-224)
	SCARR_02445	cglA_5	Lambda-carrageenase	GH150(28-881)
	SCARR_02450		hypothetical protein	GH95(14-551)
	SCARR_02453	lacZ_9	Beta-galactosidase	GH2(30-591)
	SCARR_02458	cgiA_20	Iota-carrageenase	GH82(46-217)
	SCARR_02468		hypothetical protein	GH115(36-645)
	SCARR_02476		Beta-galactosidase BoGH2A	GH2(22-612)
	SCARR_02488	cgiA_21	Iota-carrageenase	GH82(42-234)
	SCARR_02497	porB_1	Beta-porphyranase B	GH16(51-285)
	SCARR_02503		hypothetical protein	GH29(19-415)
	SCARR_02504		hypothetical protein	PL0
	SCARR_02507		Beta-galactosidase BoGH2A	GH2(14-717)
	SCARR_02508	lacZ_10	Beta-galactosidase	GH2(19-589)
	SCARR_02509		Beta-galactosidase BoGH2A	GH2(25-605)
	SCARR_02517	glaB_4	Alpha-1,3-galactosidase B	GH110(31-570)
	SCARR_02528	ebgA_3	Evolved beta-galactosidase subunit alpha	GH2(38-799)
	SCARR_02542	glaB_5	Alpha-1,3-galactosidase B	GH110(20-570)
	SCARR_02543	cglA_6	Lambda-carrageenase	GH150(252-1155)
	SCARR_02544	cgiA_22	Iota-carrageenase	GH82(262-452)
	SCARR_02546	cglA_7	Lambda-carrageenase	GH150(202-1114)
	SCARR_02547	cglA_8	Lambda-carrageenase	GH150(21-941)
	SCARR_02548	cglA_9	Lambda-carrageenase	GH150(23-950)
	SCARR_02562		Beta-galactosidase BoGH2A	GH2(19-682)
	SCARR_02718	agaA_3	Alpha-galactosidase A	GH27(110-429)
	SCARR_02719		Beta-glucosidase BoGH3A	GH3(62-297)
	SCARR_02720		hypothetical protein	GH141(57-266)+GH141(400-725)
	SCARR_02722		hypothetical protein	GH141(34-539)
	SCARR_02726	atsA_200	Arylsulfatase	GH57(5-350)
	SCARR_02733	agaA_4	Alpha-galactosidase A	GH27
	SCARR_02736	xynB	Beta-xylosidase	GH39(398-612)
	SCARR_02737		hypothetical protein	GH141(28-298)
	SCARR_02742		hypothetical protein	GH49(34-396)
	SCARR_02750	agaA_5	Alpha-galactosidase A	GH27(26-207)
	SCARR_02752		Chondroitin sulfate ABC endolyase	PL8_2(600-871)
	SCARR_02760	galA_4	Alpha-galactosidase	GH36(89-428)
	SCARR_02768		Dextranase	GH49(158-398)
	SCARR_02771		hypothetical protein	GH36(198-460)
	SCARR_02773		hypothetical protein	CE1(46-220)
	SCARR_02815	epsE_3	Putative glycosyltransferase EpsE	GT2_Glycos_transf_2(4-166)
	SCARR_02816		hypothetical protein	GH39(143-490)
	SCARR_02857	exo I_3	Beta-hexosaminidase	GH20(151-507)
	SCARR_02862		hypothetical protein	GH18(134-425)
	SCARR_02865		hypothetical protein	GH20(49-288)
	SCARR_02866		hypothetical protein	GH29(37-386)
	SCARR_02867		hypothetical protein	GH29(37-354)
	SCARR_02868	glcA	Glucan endo-1,3-beta-glucosidase A1	GH16(42-342)
	SCARR_02889		Beta-glucosidase BoGH3B	GH3(167-388)
	SCARR_02894	bglB	Thermostable beta-glucosidase B	GH3(62-297)
	SCARR_02896	glaB_6	Alpha-1,3-galactosidase B	GH110(31-480)
	SCARR_02899	hypBA1_4	Non-reducing end beta-L-arabinofuranosidase	GH127(41-597)
	SCARR_02902		hypothetical protein	CBM4(208-334)+CBM4(357-486)
	SCARR_02911	exo I_4	Beta-hexosaminidase	GH20(148-509)
	SCARR_02918	xsa_4	Xylosidase/arabinosidase	GH43_2(37-308)
	SCARR_02919		hypothetical protein	CE1(44-252)
	SCARR_02933	agaA_6	Alpha-galactosidase A	GH27(22-200)
	SCARR_02938	rafA_2	Alpha-galactosidase	GH36
	SCARR_02939	galA_5	Alpha-galactosidase	GH36(151-427)
	SCARR_02950		hypothetical protein	GT4(218-372)
	SCARR_02961	glgE2	Alpha-1,4-glucan:maltose-1-phosphate maltosyltransferase 2	GH133(1059-1433)
	SCARR_02999	yaaH	Spore germination protein YaaH	GH18(106-309)
	SCARR_03050	cotSA	Spore coat protein SA	GT4(185-329)
	SCARR_03051	bshA_4	N-acetyl-alpha-D-glucosaminyl L-malate synthase	GT4(171-312)
	SCARR_03052	rgtB	Lipopolysaccharide core galacturonosyltransferase RgtB	GT83(21-383)
	SCARR_03054	rgtE	Dodecaprenyl-phosphate galacturonate synthase	GT2_Glycos_transf_2(16-177)
	SCARR_03062	arnC	Undecaprenyl-phosphate 4-deoxy-4-formamido-L-arabinose transferase	GT2_Glycos_transf_2(8-146)
	SCARR_03064	arnT	Undecaprenyl phosphate-alpha-4-amino-4-deoxy-L-arabinose arabinosyl transferase	GT83(4-506)
	SCARR_03091	epsD_1	Putative glycosyltransferase EpsD	GT4(217-375)
	SCARR_03092		putative glycosyltransferase	GT2_Glycos_transf_2(14-175)
	SCARR_03093	mfpsA	Mannosylfructose-phosphate synthase	GT4(208-356)
	SCARR_03095	epsH	Putative glycosyltransferase EpsH	GT2_Glycos_transf_2(6-115)
	SCARR_03096	epsE_4	Putative glycosyltransferase EpsE	GT2_Glycos_transf_2(15-156)
	SCARR_03102		Undecaprenyl-phosphate mannosyltransferase	GT2_Glycos_transf_2(4-173)
	SCARR_03103	kanE_1	Alpha-D-kanosaminyltransferase	GT4(165-315)
	SCARR_03107		hypothetical protein	GT4(196-330)
	SCARR_03128	ppm1_1	Polyprenol monophosphomannose synthase	GT2_Glycos_transf_2(8-170)
	SCARR_03263	ppm1_2	Polyprenol monophosphomannose synthase	GT2_Glycos_transf_2(14-163)
	SCARR_03327	waaA	3-deoxy-D-manno-octulosonic acid transferase	GT30(34-216)
	SCARR_03328		hypothetical protein	GH29(21-296)
	SCARR_03337	lpxC	UDP-3-O-acyl-N-acetylglucosamine deacetylase	CE11(35-323)
	SCARR_03356	nlhH_4	Carboxylesterase NlhH	CE10(35-276)
	SCARR_03359	pglJ	N-acetylgalactosamine-N,N'-diacetylbacillosaminyl-diphospho-undecaprenol 4-alpha-N-acetylgalactosaminyltransferase	GT4(198-343)
	SCARR_03363		hypothetical protein	GT2_Glycos_transf_2(7-129)
	SCARR_03364	epsE_5	Putative glycosyltransferase EpsE	GT2_Glycos_transf_2(13-150)
	SCARR_03401	axeA1_2	Acetylxylan esterase	CE10(47-162)
	SCARR_03438	lpxB	Lipid-A-disaccharide synthase	GT19(5-359)
	SCARR_03453	tarA	N-acetylglucosaminyldiphosphoundecaprenol N-acetyl-beta-D-mannosaminyltransferase	GT26(64-235)
	SCARR_03590		hypothetical protein	GH117(155-322)
	SCARR_03591	cbpA_3	Cellobiose phosphorylase	GH94(3-794)
	SCARR_03592		hypothetical protein	GH117(121-220)+GH117(189-362)
	SCARR_03593		Beta-galactosidase BoGH2A	GH2(3-630)
	SCARR_03594		Beta-porphyranase A	GH86(203-792)
	SCARR_03597		Beta-porphyranase B	GH16(36-271)
	SCARR_03600	mshA_3	D-inositol 3-phosphate glycosyltransferase	GT4(224-381)
	SCARR_03632		hypothetical protein	GT89(32-340)
	SCARR_03707	cesA_2	Multidomain esterase	CE3(5-202)
	SCARR_03736		putative glycosyltransferase	GT2_Glycos_transf_2(4-114)
	SCARR_03740	mshA_4	D-inositol 3-phosphate glycosyltransferase	GT4(190-330)
	SCARR_03741	pglI_2	GalNAc(5)-diNAcBac-PP-undecaprenol beta-1,3-glucosyltransferase	GT4(192-340)+GT2_Glycos_transf_2(401-540)
	SCARR_03743	tuaG	Putative teichuronic acid biosynthesis glycosyltransferase TuaG	GT2_Glycos_transf_2(5-164)
	SCARR_03744		hypothetical protein	GT74(53-304)
	SCARR_03745	icaA	Poly-beta-1,6-N-acetyl-D-glucosamine synthase	GT2_Glycos_transf_2(4-114)
	SCARR_03748	tuaC	Putative teichuronic acid biosynthesis glycosyltransferase TuaC	GT4(182-328)+GT4(604-741)
	SCARR_03749	kanE_2	Alpha-D-kanosaminyltransferase	GT4(226-366)
	SCARR_03751		hypothetical protein	GT4(180-323)
	SCARR_03752	gspA	General stress protein A	GT8(12-259)
	SCARR_03753	epsE_6	Putative glycosyltransferase EpsE	GT2_Glycos_transf_2(5-117)
	SCARR_03800	hypBA1_5	Non-reducing end beta-L-arabinofuranosidase	GH127(46-587)
	SCARR_03808	hypBA1_6	Non-reducing end beta-L-arabinofuranosidase	GH127(29-567)
	SCARR_03811	lacZ_11	Beta-galactosidase	GH2(52-964)
	SCARR_03812	hypBA1_7	Non-reducing end beta-L-arabinofuranosidase	GH127(44-581)
	SCARR_03821	glgM	Alpha-maltose-1-phosphate synthase	GT4(242-393)
	SCARR_03910	pgdA	Peptidoglycan-N-acetylglucosamine deacetylase	CE4(29-153)
	SCARR_03944	ganB_1	Arabinogalactan endo-beta-1,4-galactanase	GH53(10-363)
	SCARR_03949	ganB_2	Arabinogalactan endo-beta-1,4-galactanase	GH53(23-348)
	SCARR_03953		hypothetical protein	GH30(103-547)
	SCARR_03954		hypothetical protein	CE10(611-855)
	SCARR_03965	nlhH_5	Carboxylesterase NlhH	CE10(25-278)
	SCARR_03968	nlhH_6	Carboxylesterase NlhH	CE10(24-151)
	SCARR_03969		hypothetical protein	GH29(7-412)
	SCARR_03971		hypothetical protein	GH29(25-397)
	SCARR_03972		hypothetical protein	GH29(29-399)
	SCARR_03974	nlhH_7	Carboxylesterase NlhH	CE10(47-274)
	SCARR_03978		hypothetical protein	GH29(13-406)
	SCARR_03980		hypothetical protein	GH51(105-389)
	SCARR_03987		Glycosyl hydrolase family 109 protein 1	GH109(32-156)
	SCARR_03988	exo I_5	Beta-hexosaminidase	GH20(148-501)
	SCARR_04002	mngB_2	Mannosylglycerate hydrolase	GH38(10-317)
	SCARR_04006	mngB_3	Mannosylglycerate hydrolase	GH38(256-508)
	SCARR_04011	malP_1	Maltose phosphorylase	GH65(318-692)
	SCARR_04018		hypothetical protein	GH50(156-444)
	SCARR_04022	celD	Endoglucanase D	GH9(555-878)
	SCARR_04027	yteR_6	Unsaturated rhamnogalacturonyl hydrolase YteR	GH105(69-383)
	SCARR_04028	yteR_7	Unsaturated rhamnogalacturonyl hydrolase YteR	GH105(70-383)
	SCARR_04051	mngB_4	Mannosylglycerate hydrolase	GH38(5-312)
	SCARR_04068	lacZ_12	Beta-galactosidase	GH2(411-1147)
	SCARR_04096	csxA_2	Exo-beta-D-glucosaminidase	GH2(7-735)
	SCARR_04163	cgkA_1	Kappa-carrageenase	GH16(508-740)
	SCARR_04165		hypothetical protein	GH33(44-343)
	SCARR_04167	sacC_1	Levanase	CBM38(496-624)
	SCARR_04194	xylI	Endo-1,4-beta-xylanase A	GH10(24-391)
	SCARR_04202	betC_58	Choline-sulfatase	GH30(260-680)
	SCARR_04203		hypothetical protein	GH50(68-364)
	SCARR_04207		hypothetical protein	GH115(71-880)
	SCARR_04208	betC_59	Choline-sulfatase	GH105(54-352)
	SCARR_04220	xsa_5	Xylosidase/arabinosidase	GH43_1(8-316)
	SCARR_04230	bcsA	Cellulose synthase catalytic subunit [UDP-forming]	GT2_Glyco_tranf_2_3(52-279)
	SCARR_04286	axeA1_3	Acetylxylan esterase	CE10(19-267)
	SCARR_04344	nlhH_8	Carboxylesterase NlhH	CE10(258-518)
	SCARR_04367		Beta-porphyranase A	GH86(238-831)
	SCARR_04405	nagZ_2	Beta-hexosaminidase	GH3(116-340)
	SCARR_04407	chonabc_4	Chondroitin sulfate ABC exolyase	PL8_2(465-693)
	SCARR_04409		Heparin lyase I	PL13(286-602)
	SCARR_04410		hypothetical protein	PL15(500-653)
	SCARR_04411		hypothetical protein	CBM32(621-728)
	SCARR_04412		hypothetical protein	PL15(493-646)
	SCARR_04413	chonabc_5	Chondroitin sulfate ABC exolyase	PL8_2(445-695)
	SCARR_04416	chonabc_6	Chondroitin sulfate ABC exolyase	PL8_2(630-869)
	SCARR_04417	chonabc_7	Chondroitin sulfate ABC exolyase	PL8_2(410-645)
	SCARR_04419	hepC_2	Heparin-sulfate lyase	PL12_2(404-534)
	SCARR_04481	pchF	4-cresol dehydrogenase [hydroxylating] flavoprotein subunit	AA4(6-537)
	SCARR_04523		hypothetical protein	GH139(8-829)
	SCARR_04542		hypothetical protein	GH29(6-371)
	SCARR_04543		Beta-galactosidase BoGH2A	GH2(37-675)
	SCARR_04550		hypothetical protein	GH138(58-674)
	SCARR_04554	porB_4	Beta-porphyranase B	GH16(46-269)
	SCARR_04556		Beta-porphyranase B	GH16(47-288)
	SCARR_04558		hypothetical protein	GH29(75-407)
	SCARR_04559		hypothetical protein	GH136(25-528)
	SCARR_04560		hypothetical protein	GH140(130-519)
	SCARR_04561		hypothetical protein	GH117(92-246)+GH117(211-301)
	SCARR_04562		hypothetical protein	GH29(67-405)
	SCARR_04564		Beta-galactosidase BoGH2A	GH2(17-600)
	SCARR_04565		hypothetical protein	GH29(15-376)
	SCARR_04660	gghA	1,4-beta-D-glucan glucohydrolase	GH1(3-420)
	SCARR_04661	ugtP_2	Processive diacylglycerol beta-glucosyltransferase	GT28(205-357)
	SCARR_04764		hypothetical protein	GH136(214-702)
	SCARR_04771		Alpha-agarase	GH96(118-627)
	SCARR_04775		Alpha-agarase	GH96(126-630)
	SCARR_04779	agaA_7	Alpha-agarase	GH96(114-631)
	SCARR_04780		hypothetical protein	GH136(21-544)
	SCARR_04782		hypothetical protein	GH136(28-550)
	SCARR_04784	sacC_3	Levanase	GH32(80-358)
	SCARR_04789	sacC_4	Levanase	GH32(80-358)
	SCARR_04939	frmB	S-formylglutathione hydrolase FrmB	CE1(13-247)
	SCARR_04995	axeA_2	Cephalosporin-C deacetylase	CE7(5-317)
	SCARR_04996	uidA_4	Beta-glucuronidase	GH2(6-571)
	SCARR_05000		hypothetical protein	GH29(21-347)
	SCARR_05040	celH_2	Endoglucanase H	GH5_25(338-571)
	SCARR_05046	rsgI6_4	Anti-sigma-I factor RsgI6	GH10(102-398)
	SCARR_05156		hypothetical protein	GH51(233-546)
	SCARR_05157		hypothetical protein	GH150(639-984)
	SCARR_05161		hypothetical protein	GH136(381-869)
	SCARR_05251		hypothetical protein	GH29(25-355)
	SCARR_05253	atsA_254	Arylsulfatase	CBM6(437-570)
	SCARR_05259		hypothetical protein	GH51(64-320)
	SCARR_05260		hypothetical protein	GH120(314-403)
	SCARR_05262		hypothetical protein	GH29(13-388)
	SCARR_05263	xynZ	Endo-1,4-beta-xylanase Z	GH10(43-375)
	SCARR_05276		hypothetical protein	GH141(264-522)
	SCARR_05277		hypothetical protein	GH141(23-270)
	SCARR_05280		hypothetical protein	GH29(16-390)
	SCARR_05322		hypothetical protein	GH106(44-779)
	SCARR_05323		hypothetical protein	GH78(368-871)
	SCARR_05325	cesA_3	Multidomain esterase	CE15(42-412)
	SCARR_05333		hypothetical protein	GH92(281-757)
	SCARR_05336		hypothetical protein	GH92(233-744)
	SCARR_05338		hypothetical protein	PL25(33-456)
	SCARR_05347		hypothetical protein	PL25(607-1034)
	SCARR_05364	lacZ_13	Beta-galactosidase	GH2(42-495)
	SCARR_05401	murG	UDP-N-acetylglucosamine--N-acetylmuramyl-(pentapeptide) pyrophosphoryl-undecaprenol N-acetylglucosamine transferase	GT28(189-349)
	SCARR_05429	malP_2	Maltodextrin phosphorylase	GT35(97-812)
	SCARR_05467	axeA1_5	Acetylxylan esterase	CE10(29-258)
	SCARR_05503	nlhH_9	Carboxylesterase NlhH	CE10(59-288)
	SCARR_05526		hypothetical protein	GH51(96-351)
	SCARR_05591		hypothetical protein	GH117(54-180)+GH117(176-262)
	SCARR_05595		Beta-porphyranase A	GH86(31-641)
	SCARR_05596		Beta-porphyranase A	GH86(50-641)
	SCARR_05598		hypothetical protein	GH50(76-700)
	SCARR_05599		Beta-galactosidase BoGH2A	GH2(3-584)
	SCARR_05601		Beta-porphyranase A	GH86(20-633)
	SCARR_05606	cgkA_2	Kappa-carrageenase	GH16(127-378)
	SCARR_05624		hypothetical protein	GH138(52-716)
	SCARR_05625		hypothetical protein	GH138(59-555)
	SCARR_05626		hypothetical protein	GH138(44-706)
	SCARR_05628		hypothetical protein	GH138(43-693)
	SCARR_05631		hypothetical protein	GH50(121-458)
	SCARR_05634	nlhH_10	Carboxylesterase NlhH	CE10(28-260)
	SCARR_05654	mngB_5	Mannosylglycerate hydrolase	GH38(6-309)
	SCARR_05659		hypothetical protein	CBM9(40-197)
	SCARR_05663	csxA_3	Exo-beta-D-glucosaminidase	CBM35(837-950)
	SCARR_05681	mngB_6	Mannosylglycerate hydrolase	GH38(9-312)
	SCARR_05688	agaA_8	Alpha-galactosidase A	GH27(117-317)
	SCARR_05690	yicI	Alpha-xylosidase	GH31(140-534)
