# Supplementary material for: Pontiella desulfatans gen. nov., sp. nov., and Pontiella sulfatireligans sp. nov., Two Marine Anaerobes of the Pontiellaceae fam. nov. Producing Sulfated Glycosaminoglycan-like Exopolymers
Source: Microorganisms. 2020 Jun 18;8(6):920. doi: 10.3390/microorganisms8060920 (PMC7356697; doi:10.3390/microorganisms8060920)
Supplement: Supplementary file 1 [file microorganisms-08-00920-s001.zip › Table S2 - substrates pathways and transporters.xlsx]

## Sheet: Sheet1
	Table S2. Utilization of saccharide and peptide substrates and presence of the corresponding degradation pathway genes and transporter genes in the genomes of strains F1(T) and F21(T). Incongruencies are shaded in blue. ND: not determined.
			F1(T)			F21(T)
	category	compound	growth	genes	transporter	growth	genes	transporter
	monosaccharide	D-fructose	+	+	+	+	+	+
	monosaccharide	D-galactose	+	+	+	+	+	+
	monosaccharide	D-glucose	+	+	+	+	+	+
	monosaccharide	D-mannose	-	+	+	+	+	+
	monosaccharide	D-ribose	-	-	-	-	-	-
	monosaccharide	D-tagatose	+	-	-	-	-	-
	monosaccharide	D-trehalose	+	-	+	+	+	+
	monosaccharide	D-xylose	+	+	ND	+	+	ND
	monosaccharide	L-arabinose	+	+	+	-	-	+
	monosaccharide	L-sorbose	-	-	+	-	-	+
	monosaccharide (deoxy)	L-fucose	+	-	+	+	-	+
	monosaccharide (deoxy)	L-rhamnose	+	+	+	+	+	+
	disaccharide	D-cellobiose	+	+	+	+	+	+
	disaccharide	D-lactose	+	+	+	+	+	+
	disaccharide	D-maltose	+	+	+	+	+	+
	disaccharide	D-sucrose	+	+	+	+	+	+
	trisaccharide	raffinose	-	+	ND	-	+	ND
	amino sugar	D-glucosamine	-	-	+	-	-	+
	amino sugar	N-acetylglucosamine	+	+	+	+	+	+
	uronic sugar acid	D-galacturonate	-	-	ND	+	+	ND
	uronic sugar acid	D-glucuronate	+	+	ND	+	+	ND
	aldonic sugar acid	D-gluconate	-	+	ND	-	+	ND
	sugar alcohol	D-galactitol	-	-	+	-	-	+
	sugar alcohol	D-mannitol	-	-	+	+	+	+
	sugar alcohol	D-sorbitol	-	+	+	-	+	+
	sugar alcohol	myo-inositol	-	-	-	-	-	-
	polysaccharide	agar	-	+	ND	-	+	ND
	polysaccharide	arabinan	-	ND	ND	-	ND	ND
	polysaccharide	cellulose	-	ND	ND	-	ND	ND
	polysaccharide	laminarin	-	ND	ND	-	ND	ND
	polysaccharide	pullulan	-	ND	ND	-	ND	ND
	polysaccharide	starch	-	ND	ND	-	ND	ND
	polysaccharide	xylan	-	ND	ND	-	ND	ND
	polysaccharide (amino)	chitin	-	-	ND	-	-	ND
	polysaccharide (amino)	chitosan	-	-	ND	-	-	ND
	polysaccharide (acids)	alginate	-	-	ND	-	-	ND
	polysaccharide (acids)	pectin	-	-	ND	-	-	ND
	sulfated polysaccharide	kappa-carrageenan	+	+	ND	+	+	ND
	sulfated polysaccharide	iota-carrageenan	-	-	ND	+	+	ND
	sulfated polysaccharide	chondroitin sulfate	+	+	ND	+	+	ND
	sulfated polysaccharide	fucoidan	+	+	ND	+	+	ND
	peptides	casamino acids	-	+	ND	-	+	ND
	peptides	tryptone	-	+	ND	-	+	ND
	peptides	yeast extract	-	+	ND	-	+	ND
	amino acid	L-alanine	-	+	+	-	-	+
	amino acid	L-aspartate	-	+	+	-	+	+
	amino acid	L-cysteine	-	+	+	-	-	+
	amino acid	L-glutamate	-	+	+	-	+	+
	amino acid	L-glycine	-	+	+	-	+	+
	amino acid	L-isoleucine	-	-	+	-	-	+
