# Supplementary material for: Pontiella desulfatans gen. nov., sp. nov., and Pontiella sulfatireligans sp. nov., Two Marine Anaerobes of the Pontiellaceae fam. nov. Producing Sulfated Glycosaminoglycan-like Exopolymers
Source: Microorganisms. 2020 Jun 18;8(6):920. doi: 10.3390/microorganisms8060920 (PMC7356697; doi:10.3390/microorganisms8060920)
Supplement: Supplementary file 1 [file microorganisms-08-00920-s001.zip › Table S5 - AAI matrix.xlsx]

## Sheet: Sheet1
	Kiritimatiella glycovorans L21-Fru-AB	Verrucomicrobia_bacterium_UBA5540	Kiritimatiellaceae_bacterium_SZUA-380	Kiritimatiellaceae_bacterium_SZUA-494	Pontiella desulfatans F1(T)	Kiritimatiellaceae_bacterium_SZUA-127	Pontiella sulfatireligans F21(T)	TARA_ANE_MAG_00054	Kiritimatiellaceae_bacterium_SAT197	TARA_ION_MAG_00046	Kiritimatiellaceae_bacterium_TMED266	Kiritimatiellaceae_bacterium_MED670	Kiritimatiellaceae_bacterium_MED-G175	Kiritimatiellaceae_bacterium_NAT237	TARA_MED_MAG_00055	Kiritimatiellaceae_bacterium_MED809	Verrucomicrobia_bacterium_UBA1859
Kiritimatiella glycovorans L21-Fru-AB	100	49.6789	50.234	49.0741	49.0425	49.1226	48.8669	46.0309	43.8148	45.3202	47.2978	48.2642	48.2333	46.8679	48.3024	48.3873	47.8628
Verrucomicrobia_bacterium_UBA5540	49.6789	100	54.93	54.2059	54.2759	54.6045	54.8317	49.2595	47.7998	49.5468	49.5414	50.436	51.3405	49.733	51.7786	51.6635	51.0227
Kiritimatiellaceae_bacterium_SZUA-380	50.234	54.93	100	68.6433	68.8053	68.1562	68.6649	55.7789	53.1673	55.3877	57.1254	59.8007	60.5477	57.7749	60.4814	60.1425	59.9765
Kiritimatiellaceae_bacterium_SZUA-494	49.0741	54.2059	68.6433	100	70.7508	67.8605	69.7695	55.4658	53.6696	55.3178	56.5139	59.063	59.3623	56.577	59.1843	59.2632	59.042
Pontiella desulfatans F1(T)	49.0425	54.2759	68.8053	70.7508	100	69.7366	72.9238	56.8209	54.5225	56.6266	59.2859	61.2286	61.3223	57.8004	61.116	60.8982	61.5042
Kiritimatiellaceae_bacterium_SZUA-127	49.1226	54.6045	68.1562	67.8605	69.7366	100	70.8168	56.9944	53.9752	55.8956	57.1818	59.4102	59.8768	58.8906	60.7218	60.6288	60.2063
Pontiella sulfatireligans F21(T)	48.8669	54.8317	68.6649	69.7695	72.9238	70.8168	100	56.689	54.2301	56.5557	59.0526	60.4756	60.6971	57.8781	61.2056	60.8635	61.006
TARA_ANE_MAG_00054	46.0309	49.2595	55.7789	55.4658	56.8209	56.9944	56.689	100	64.6352	65.9459	55.3366	59.2968	59.6394	60.0182	61.2028	61.4219	59.5688
Kiritimatiellaceae_bacterium_SAT197	43.8148	47.7998	53.1673	53.6696	54.5225	53.9752	54.2301	64.6352	100	94.6386	53.6774	56.1524	56.5774	57.7528	58.3576	57.9344	57.183
TARA_ION_MAG_00046	45.3202	49.5468	55.3877	55.3178	56.6266	55.8956	56.5557	65.9459	94.6386	100	54.0638	57.9749	58.4711	60.0745	59.9624	60.1322	57.4323
Kiritimatiellaceae_bacterium_TMED266	47.2978	49.5414	57.1254	56.5139	59.2859	57.1818	59.0526	55.3366	53.6774	54.0638	100	77.5794	80.1203	67.1197	71.0881	71.7695	65.0478
Kiritimatiellaceae_bacterium_MED670	48.2642	50.436	59.8007	59.063	61.2286	59.4102	60.4756	59.2968	56.1524	57.9749	77.5794	100	97.2234	72.2417	74.8023	75.4061	74.2258
Kiritimatiellaceae_bacterium_MED-G175	48.2333	51.3405	60.5477	59.3623	61.3223	59.8768	60.6971	59.6394	56.5774	58.4711	80.1203	97.2234	100	72.2841	74.6889	76.5007	74.4826
Kiritimatiellaceae_bacterium_NAT237	46.8679	49.733	57.7749	56.577	57.8004	58.8906	57.8781	60.0182	57.7528	60.0745	67.1197	72.2417	72.2841	100	85.9146	85.6701	85.5591
TARA_MED_MAG_00055	48.3024	51.7786	60.4814	59.1843	61.116	60.7218	61.2056	61.2028	58.3576	59.9624	71.0881	74.8023	74.6889	85.9146	100	99.0119	98.8932
Kiritimatiellaceae_bacterium_MED809	48.3873	51.6635	60.1425	59.2632	60.8982	60.6288	60.8635	61.4219	57.9344	60.1322	71.7695	75.4061	76.5007	85.6701	99.0119	100	99.5811
Verrucomicrobia_bacterium_UBA1859	47.8628	51.0227	59.9765	59.042	61.5042	60.2063	61.006	59.5688	57.183	57.4323	65.0478	74.2258	74.4826	85.5591	98.8932	99.5811	100
