# Supplementary material for: Pontiella desulfatans gen. nov., sp. nov., and Pontiella sulfatireligans sp. nov., Two Marine Anaerobes of the Pontiellaceae fam. nov. Producing Sulfated Glycosaminoglycan-like Exopolymers
Source: Microorganisms. 2020 Jun 18;8(6):920. doi: 10.3390/microorganisms8060920 (PMC7356697; doi:10.3390/microorganisms8060920)
Supplement: Supplementary file 1 [file microorganisms-08-00920-s001.zip › Table S6 - cfas and ipls.xlsx]

## Sheet: Cellular fatty acids
	Compound	F1_1	F1_2	F1_3	F1_average	F1_St.dev	F21_1	F21_2	F21_3	F21_average	F21_St.dev	K. glycovorans
	FaMe
	i. C12:1	0.241373	0.201873	0.25375	0.232332	0.0270948	0.235034	0.222778	0.214129	0.223981	0.0105041
	C12:1	1.44534	1.45842	1.35061	1.41812	0.0588345	0.970573	1.18203	1.20464	1.11908	0.129106
	i. C12:0	20.8055	21.9051	21.9259	21.5455	0.640918	26.759	27.7784	27.9811	27.5061	0.654973
	C12:0	0.305707	0.366211	0.317188	0.329702	0.0321348	0.157817	0.243449	0.298755	0.23334	0.071011	0.543687
	C13:0	0.207997	0.199844	0.215381	0.207741	0.00777164	0.174726	0.23809	0.305808	0.239541	0.0655531	0.0344817
	C14:1 Δ5
	C14:1 Δ7
	C14:1 Δ9
	i. C14:0	10.4642	10.0314	10.4467	10.3141	0.244976	6.3803	6.05146	5.7161	6.04929	0.332106	42.143
	C14:0	0.174137	0.186656	0.168314	0.176369	0.00937251	0.139781	0.192921	0.259007	0.197236	0.0597302	0.778644
	C15:1 Δ9
	i. C15:0	0.292163	0.282351	0.28905	0.287855	0.00501398	0.363542	0.442494	0.484035	0.430024	0.0612069	0.615858
	C15:0
	C16:1 Δ9
	C16:1 Δ11 (cis)
	C16:1 Δ11 (trans)
	i. C16:0	2.52015	2.46001	2.60196	2.52737	0.0712536	5.77609	5.27319	4.79419	5.28116	0.490998	1.20285
	C16:0	2.72476	3.03046	3.0491	2.93477	0.182114	2.9089	3.51607	3.93492	3.4533	0.515881	0.862041
	C17:1 Δ9
	C17:1 Δ11
	C17:1 Δ13
	i. C17:0	0.0469203	0.0292834	0.0403136	0.0388391	0.00891041	0.0371997	0.0479241	0.049814	0.0449792	0.00680326	0.254202
	C17:0	0.0817477	0.0764209	0.0757158	0.0779615	0.00329786	0.0913082	0.182969	0.149378	0.141218	0.046372	0.0833975
	i. C18:1 ∆5											0.337058
	i. C18:1 ∆7						0.23898	0.274837	0.214129	0.242649	0.0305194	0.396539
	i. C18:1 ∆9											0.0594809
	i. C18:1 Δ11
	i. C18:1 Δ13
	C18:1 ∆3	3.57997	3.30436	3.69677	3.52703	0.201493
	C18:1 ∆7						0.0574904	0.104882	0.0942426	0.0855383	0.0248659
	C18:1 Δ11
	C18:1 Δ13
	i. C18:0	7.50627	6.74499	7.28151	7.17759	0.391139	15.2338	13.075	11.0084	13.1058	2.11286	15.8752
	C18:0	39.7574	39.9715	40.4236	40.0508	0.340079	34.1008	34.9165	36.8501	35.2891	1.41204	24.6135
	i. C19:1	0.610447	0.691845	0.672745	0.658346	0.0425667
	i. C19:1 Δ13
	i. C19:0	0.278136	0.194772	0.248123	0.240343	0.0422229
	C19:0	0.11464	0.114969	0.09311	0.107573	0.0125266						0.352836
	C20:1 ∆3	0.186714	0.186656	0.19901	0.190793	0.00711586
	C20:1 ∆7											1.43421
	C20:1 ∆9											4.7329
	C20:1 ∆11											1.57763
	i. C20:0	0.995	0.904201	0.925473	0.941558	0.0474886	0.149926	0.20517	0.167329	0.174142	0.0282454
	C20:0	2.4563	2.44073	2.40654	2.43452	0.0254568	0.373687	0.542783	0.541735	0.486068	0.0973262	2.16352
	C22:0	0.0246694	0.0341527	0.0312072	0.0300098	0.00485371						0.112266
	Hydroxy FaMe
	i. B-OH C12:0	3.17655	3.18533	1.39102	2.5843	1.03342	4.56767	4.25652	4.46274	4.42898	0.158297	1.04086
	B-OH C12:0	0.0155272	0.0216413	0.00813434	0.015101	0.00676357	0.0202907	0.0207467	0.0250031	0.0220135	0.0025991	0.708077
	i. B-OH C14:0						0.11329	0.151581	0.171175	0.145349	0.0294417	0.0312741
	B-OH C14:0
	B-OH C16:0											0.0465101
	B-OH C18:0	0.0822314	0.144726	0.101296	0.109418	0.0320293	0.200089	0.0620105	0.107065	0.123055	0.0704144
	i. B-OH C20:0	0.0114157	0.0152842	0.0168826	0.0145275	0.00281092
	B-OH C20:0	0.0232183	0.0466641	0.0358115	0.0352313	0.0117337
	Methoxy FaMe
	B-OMe C12:0	1.36117	1.27379	1.21657	1.28384	0.0728232	0.949718	1.0182	0.966147	0.978021	0.0357499
	B-OMe C18:0	0.510318	0.496397	0.518244	0.50832	0.0110596
	Total				100					100		100

## Sheet: Intact polar lipids
	IPL	F21_1	F21_2	F21_3	F21_Average	F21_St.dev	F1_1	F1_2	F1_3	F1_Average	F1_St.dev	K. glycovorans
Glycolipids	MGDG	3.18778	3.84788	1.48222	2.83929	1.22072	2.66427	2.7283	2.3468	2.57979	0.204297	8.91769
Phospholipids	PG	59.5485	60.8635	60.5054	60.3058	0.679878	50.4523	50.0377	50.7056	50.3985	0.337176	47.5154
	PG-Gly											6.68551
	Cardiolipin	35.7292	33.3873	33.5833	34.2333	1.29918	23.5435	22.7788	24.1386	23.4869	0.681657	24.8439
	lysocardiolipin	1.53461	1.90126	4.42908	2.62165	1.57598	23.34	24.4552	22.809	23.5347	0.840198	4.42465
	Unknown lipids A											4
	Unknown lipid B											4
	total				100					100		100.387
	Abbreviation	Full name
	MGDG	Monogalactosyl diglyceride
	PG	Phosphatidylglycerol
	PA	Phosphatidic acid
	PE	Phosphatidylethanolamines
	PG-Gly	Phosphatidylglycerohexose
	Acyl-PG	Acylphosphatidylglycerol
